# Supplementary material for: Self-reported data for mental workload modelling in human-computer interaction and third-level education
Source: Data Brief. 2020 Mar 19;30:105433. doi: 10.1016/j.dib.2020.105433 (PMC7160424; doi:10.1016/j.dib.2020.105433)
Supplement: Supplementary file 1 [file mmc1.zip]

Archive with 3 entries (3 files):
- data appendix A.csv
- data appendix B.csv
- data appendix C.csv
