# Supplementary material for: Self-reported data for mental workload modelling in human-computer interaction and third-level education
Source: Data Brief. 2020 Mar 19;30:105433. doi: 10.1016/j.dib.2020.105433 (PMC7160424; doi:10.1016/j.dib.2020.105433)
Supplement: Supplementary file 1 [file mmc1.zip › data appendix A.csv]

class_description	delivery_method	nationality	age	date	mental_workload	NASA_TLX	mental_demand	physical_demand	temporal_demand	performance	frustration	effort	temporal_vs_frustration	performance_vs_mental	mental_vs_physical	frustration_vs_performance	temporal_vs_effort	physical_vs_frustration	performance_vs_temporal	mental_vs_effort	physical_vs_temporal	frustration_vs_effort	physical_vs_performance	temporal_vs_mental	effort_vs_physical	frustration_vs_mental	performance_vs_effort
planning_research	pdf	irish	31	26/9/2015	14	58.6666666667	17	17	10	2	2	20	0	0	0	1	1	0	1	0	1	1	1	0	0	1	0
planning_research	pdf	irish	31	26/9/2015	13	56	13	4	7	7	13	14	1	1	0	1	1	1	0	0	1	1	1	1	0	1	0
planning_research	pdf	irish	48	26/9/2015	16	65.6666666667	15	4	14	10	12	13	0	1	0	0	0	1	1	0	1	0	1	1	0	0	0
planning_research	pdf	irish	38	26/9/2015	9	63.3333333333	12	6	14	15	12	11	0	1	0	1	0	1	1	1	1	1	1	1	0	1	1
planning_research	pdf	irish	32	26/9/2015	10	55	7	1	13	15	15	9	0	1	0	0	0	1	1	0	1	0	1	1	0	1	1
planning_research	pdf	irish	41	26/9/2015	8	52	10	3	6	10	14	8	1	1	0	0	1	1	1	0	1	0	1	1	0	0	1
planning_research	pdf	irish	27	26/9/2015	8	43.6666666667	7	1	6	10	14	8	1	1	0	1	0	1	0	0	1	1	1	1	0	1	0
planning_research	pdf	irish	33	26/9/2015	9	48.3333333333	8	6	4	12	15	7	1	1	0	1	1	1	0	0	0	1	1	1	0	1	0
planning_research	pdf	irish	42	26/9/2015	15	53.6666666667	13	9	10	11	10	7	0	1	0	0	0	1	1	0	1	0	1	0	0	1	0
planning_research	pdf	irish	53	26/9/2015	7	22	6	1	4	6	2	2	0	0	0	1	0	1	0	0	1	1	1	0	0	0	0
planning_research	pdf	irish	38	26/9/2015	5	34.3333333333	10	5	7	7	1	1	0	0	0	1	0	0	0	0	1	1	1	1	0	1	0
science	pdf	indian	24	26/9/2015	12	52.6666666667	10	6	9	9	9	18	1	1	0	1	1	1	0	0	1	0	1	1	0	1	0
science	pdf	irish	32	26/9/2015	11	47.3333333333	7	10	12	10	8	10	0	0	0	1	1	0	0	0	1	1	1	1	0	1	1
science	pdf	Brasilian	27	26/9/2015	10	40.3333333333	9	3	8	7	3	9	0	1	0	1	0	1	1	0	1	1	1	1	0	1	1
science	pdf	irish	33	26/9/2015	7	39.3333333333	9	3	9	6	2	8	0	1	0	1	1	1	1	0	1	1	1	1	0	1	1
science	pdf	irish	36	26/9/2015	11	56.3333333333	14	8	8	7	15	7	1	0	0	0	0	1	1	0	1	0	1	1	0	0	0
science	pdf	irish	34	26/9/2015	12	42.6666666667	10	2	9	9	6	6	0	1	0	1	0	1	1	0	1	1	1	1	0	1	1
science	pdf	irish	27	26/9/2015	3	29	4	1	4	8	6	5	1	0	0	1	1	1	0	0	1	1	1	1	0	1	0
the_scientific_method	pdf	British	74	26/9/2015	11	80	20	20	20	8	10	20	0	0	0	1	1	0	0	0	0	1	1	1	0	1	0
the_scientific_method	pdf	irish	39	26/9/2015	14	62.3333333333	13	4	15	10	14	13	1	1	0	1	1	1	0	0	1	1	1	1	0	1	0
the_scientific_method	pdf	irish	38	26/9/2015	16	58.3333333333	14	11	12	8	11	13	0	1	0	1	1	1	0	1	1	1	1	1	0	1	0
the_scientific_method	pdf	irish	28	26/9/2015	15	49.6666666667	12	12	12	7	10	12	0	0	0	1	0	1	0	0	0	0	1	1	1	0	0
the_scientific_method	pdf	irish	45	26/9/2015	12	55.3333333333	11	8	7	12	11	11	1	0	0	1	1	1	0	0	1	0	1	1	0	1	0
the_scientific_method	pdf	irish	39	26/9/2015	11	45	11	9	9	10	6	10	1	1	0	0	1	1	1	0	0	0	0	1	1	1	1
the_scientific_method	pdf	portuguese	30	26/9/2015	10	52.6666666667	8	4	10	14	4	10	0	0	0	1	0	0	0	0	1	1	1	0	0	1	0
the_scientific_method	pdf	irish	35	26/9/2015	8	57.3333333333	6	1	8	15	17	9	1	1	0	0	0	1	1	0	1	0	1	1	0	0	0
the_scientific_method	pdf	irish	44	26/9/2015	9	45.3333333333	8	2	12	10	9	8	0	0	0	1	1	0	0	1	1	1	1	0	0	1	0
the_scientific_method	pdf	irish	39	26/9/2015	9	37.6666666667	7	3	3	15	4	7	0	0	0	1	0	0	1	0	0	1	1	1	1	1	0
literature_review	video	NA	NA	17/09/2016	15	83	17	17	17	14	1	18	0	1	0	1	1	0	1	0	1	1	1	1	0	1	0
literature_review	video	irish	47	17/09/2016	14	63	13	7	10	10	13	16	0	1	0	1	1	1	1	0	1	1	1	0	0	1	1
literature_review	video	irish	27	17/09/2016	11	59.3333333333	11	1	5	10	12	15	1	1	0	0	1	1	0	1	1	0	1	1	0	0	1
literature_review	video	irish	24	17/09/2016	14	58	12	7	14	14	9	14	0	0	1	0	0	1	1	0	1	0	0	0	0	0	0
literature_review	video	indian	32	17/09/2016	15	67	12	13	15	15	10	13	0	1	1	1	1	0	0	0	1	1	1	1	0	1	1
literature_review	video	NA	NA	17/09/2016	9	72.6666666667	14	12	17	16	7	12	0	1	0	1	0	0	1	0	1	1	1	1	0	1	1
literature_review	video	irish	38	17/09/2016	13	42.3333333333	8	3	7	11	5	10	0	0	0	1	0	0	1	1	1	1	1	0	0	1	1
literature_review	video	usa	31	17/09/2016	8	46.6666666667	10	4	10	10	8	9	0	1	0	1	0	1	1	0	1	1	1	0	1	1	1
literature_review	video	irish	25	17/09/2016	10	48.3333333333	11	9	8	11	5	8	0	1	0	1	0	0	1	0	1	1	1	1	0	1	0
literature_review	video	irish	33	17/09/2016	14	33.3333333333	6	4	9	3	5	8	0	0	0	1	0	1	1	1	1	1	1	1	0	1	1
literature_review	video	irish	25	17/09/2016	10	29.6666666667	7	5	8	4	8	7	0	0	0	1	1	0	0	1	0	1	1	0	0	0	0
literature_review	video	irish	40	17/09/2016	7	33.6666666667	5	2	8	14	6	6	0	1	0	1	0	0	1	0	1	1	0	1	0	1	0
literature_review	video	NA	35	17/09/2016	13	41.6666666667	10	7	9	9	5	6	0	1	0	1	0	0	1	0	1	1	0	0	1	0	0
planning_research	video	NA	NA	17/09/2016	16	66	13	9	12	12	12	15	0	0	0	1	1	1	0	1	1	1	1	1	0	1	1
planning_research	video	irish	36	17/09/2016	13	59	14	1	13	7	12	12	0	1	0	0	1	1	0	0	1	0	1	1	0	1	0
planning_research	video	irish	36	17/09/2016	11	50.3333333333	8	5	7	12	10	12	1	1	0	1	1	1	0	0	1	1	1	1	0	1	1
planning_research	video	Brasilian	31	17/09/2016	15	50	14	1	11	5	5	12	0	1	0	1	1	1	0	0	1	1	1	0	0	1	0
planning_research	video	irish	45	17/09/2016	15	63.3333333333	14	6	6	17	2	12	0	1	0	1	1	0	0	1	0	1	1	1	0	1	0
planning_research	video	NA	NA	17/09/2016	14	54	10	11	7	12	12	11	1	1	0	1	1	1	0	1	1	1	1	1	0	1	1
planning_research	video	irish	46	17/09/2016	9	42.6666666667	10	11	11	5	5	10	0	0	0	1	1	0	0	1	1	1	1	1	0	1	0
planning_research	video	irish	24	17/09/2016	10	37.3333333333	10	1	5	5	2	10	0	1	0	1	1	1	0	1	1	1	1	1	0	1	0
planning_research	video	south african	45	17/09/2016	9	42	6	1	4	11	11	7	1	0	0	0	0	1	0	0	1	1	1	0	0	0	0
planning_research	video	NA	28	17/09/2016	7	31.3333333333	6	1	6	7	5	6	0	0	0	1	1	1	0	0	1	1	1	1	0	1	0
planning_research	video	NA	40	17/09/2016	8	25	5	1	1	6	4	6	1	1	0	0	1	1	0	1	1	1	1	1	0	1	0
science	video	irish	33	17/09/2016	6	38	4	3	1	13	15	15	1	1	0	0	1	0	1	0	1	1	0	0	1	0	1
science	video	hungarian	37	17/09/2016	11	74.6666666667	16	10	15	15	10	15	0	1	0	1	0	0	0	1	1	1	1	1	0	1	1
science	video	irish	38	17/09/2016	15	71.3333333333	16	3	15	9	13	14	1	1	0	0	1	1	1	0	1	1	1	1	0	1	1
science	video	indian	32	17/09/2016	11	57	13	12	11	12	9	10	0	1	0	1	1	0	0	0	1	1	1	1	0	0	1
science	video	irish	25	17/09/2016	6	37.3333333333	9	6	5	7	4	9	0	1	1	1	1	0	1	0	1	1	0	1	0	1	1
science	video	irish	35	17/09/2016	11	44	10	5	7	11	10	7	0	1	0	1	0	1	1	0	1	1	1	0	0	1	0
science	video	NA	NA	17/09/2016	8	40	9	8	8	7	7	7	0	1	0	0	0	0	1	0	1	1	1	1	0	1	1
science	video	irish	47	17/09/2016	6	33	5	4	9	10	8	6	0	1	0	1	0	0	1	0	1	1	0	0	1	1	1
science	video	irish	27	17/09/2016	5	30.3333333333	7	1	3	6	6	6	1	1	0	0	1	1	0	0	1	1	1	1	0	0	1
science	video	irish	24	17/09/2016	13	27	12	6	8	4	5	6	1	0	1	0	1	1	0	1	0	0	1	0	0	0	1
science	video	irish	25	17/09/2016	11	19.3333333333	5	1	4	4	4	4	0	0	0	1	1	0	0	0	0	0	1	1	0	1	0
science	video	irish	24	17/09/2016	9	36	8	6	10	8	3	4	0	0	0	1	1	0	0	0	1	1	1	1	1	1	1
science	video	usa	31	17/09/2016	8	23	6	3	5	6	4	1	0	1	0	1	0	1	1	0	1	1	1	1	0	1	1
the_scientific_method	video	irish	28	17/09/2016	17	49.6666666667	15	6	6	11	10	15	1	0	1	1	1	1	0	1	0	0	1	0	1	0	0
the_scientific_method	video	irish	28	17/09/2016	13	69	15	4	14	14	14	13	0	0	0	0	1	1	1	1	1	1	1	1	0	0	1
the_scientific_method	video	irish	40	17/09/2016	14	62.6666666667	14	12	12	9	12	13	1	1	0	0	1	1	0	0	1	1	1	1	0	1	1
the_scientific_method	video	irish	31	17/09/2016	13	55.3333333333	14	3	10	7	12	13	0	1	0	1	0	1	0	0	1	1	1	1	0	1	0
the_scientific_method	video	irish	31	17/09/2016	13	54.6666666667	12	7	12	8	6	13	0	1	0	1	0	1	1	0	1	1	1	1	0	1	0
the_scientific_method	video	irish	54	17/09/2016	14	54.6666666667	13	6	13	5	5	13	0	1	0	1	0	0	1	0	1	1	1	1	0	1	0
the_scientific_method	video	portuguese	33	17/09/2016	7	0	7	1	6	16	2	11	NA	NA	NA	NA	NA	NA	NA	NA	NA	NA	NA	NA	NA	NA	NA
the_scientific_method	video	irish	35	17/09/2016	9	46.3333333333	9	10	10	7	2	11	0	1	0	1	1	0	1	0	1	1	1	1	0	1	0
the_scientific_method	video	Moroccan	27	17/09/2016	6	38.6666666667	8	13	10	8	4	10	0	0	0	1	1	1	0	0	1	0	1	1	0	0	0
the_scientific_method	video	British	34	17/09/2016	7	46.6666666667	9	11	9	11	10	9	0	1	0	1	0	1	1	0	1	1	1	0	0	1	1
the_scientific_method	video	irish	41	17/09/2016	11	43.3333333333	7	1	11	14	4	8	0	0	0	1	1	0	0	1	0	1	1	1	0	1	1
the_scientific_method	video	irish	38	17/09/2016	5	0	4	4	4	13	8	2	NA	NA	NA	NA	NA	NA	NA	NA	NA	NA	NA	NA	NA	NA	NA
science	video_and_collaborative_activity	chinese	23	31/01/2017	13	46.3333333333	11	11	9	5	7	13	0	0	0	1	1	0	0	1	1	1	1	1	0	1	0
science	video_and_collaborative_activity	irish	27	31/01/2017	14	42.6666666667	14	3	5	4	5	13	0	0	0	1	1	0	0	0	1	1	1	1	0	1	0
science	video_and_collaborative_activity	saudi	26	31/01/2017	11	33.6666666667	1	7	11	6	7	12	0	1	1	1	1	0	1	0	0	1	1	1	0	1	0
science	video_and_collaborative_activity	chinese	31	31/01/2017	4	49.3333333333	6	10	9	12	17	10	0	0	1	1	0	1	0	1	NA	1	1	0	0	1	1
science	video_and_collaborative_activity	american	25	31/01/2017	12	49	11	11	7	13	9	9	0	1	0	1	0	0	1	0	1	1	1	1	0	1	1
science	video_and_collaborative_activity	irish	46	31/01/2017	6	30.6666666667	9	3	6	4	9	5	0	0	0	1	0	1	1	0	1	1	1	0	0	1	0
science	video_and_collaborative_activity	german	35	31/01/2017	10	40.6666666667	6	1	11	10	5	5	0	0	0	1	0	1	1	NA	1	1	1	0	0	1	0
science	video_and_collaborative_activity	British	26	31/01/2017	7	34	7	3	8	7	5	5	0	1	0	1	0	1	1	0	1	1	1	0	0	1	1
science	video_and_collaborative_activity	indian	22	31/01/2017	2	15.3333333333	3	1	2	3	3	4	0	1	0	1	1	1	0	1	NA	1	1	1	0	1	1
the_scientific_method	video_and_collaborative_activity	chinese	26	07/02/2017	13	61.6666666667	11	10	11	13	12	15	0	1	0	1	1	0	0	0	0	1	1	1	0	1	1
the_scientific_method	video_and_collaborative_activity	chinese	23	07/02/2017	11	51.3333333333	11	12	9	7	12	14	0	0	0	1	0	0	0	1	1	1	1	0	0	1	1
the_scientific_method	video_and_collaborative_activity	saudi	26	07/02/2017	10	49	10	14	11	13	7	13	0	1	0	NA	1	1	1	1	NA	1	1	1	0	1	1
the_scientific_method	video_and_collaborative_activity	chinese	NA	07/02/2017	10	41.6666666667	12	11	9	7	7	12	0	0	0	1	1	NA	0	0	1	0	1	1	0	1	0
the_scientific_method	video_and_collaborative_activity	irish	46	07/02/2017	13	47	13	2	11	4	6	12	0	1	0	1	1	0	0	0	1	1	1	1	0	1	0
the_scientific_method	video_and_collaborative_activity	saudi	26	07/02/2017	4	38.6666666667	6	4	10	6	5	12	0	1	0	1	1	0	0	1	0	1	1	0	1	1	1
the_scientific_method	video_and_collaborative_activity	chinese	24	07/02/2017	13	51.3333333333	14	14	9	10	5	10	0	0	0	1	1	1	0	1	1	1	0	0	0	1	0
the_scientific_method	video_and_collaborative_activity	chinese	26	07/02/2017	10	61.6666666667	16	13	14	17	3	10	0	0	1	1	1	1	0	1	1	1	1	NA	0	1	0
the_scientific_method	video_and_collaborative_activity	saudi	27	07/02/2017	14	34	12	6	11	3	5	8	0	NA	1	0	1	0	1	1	0	0	0	0	1	0	1
the_scientific_method	video_and_collaborative_activity	indian	27	07/02/2017	4	23.6666666667	7	3	5	4	3	4	0	1	0	0	1	0	1	0	1	0	1	1	0	0	0
planning_research	video_and_collaborative_activity	american	25	14/02/2017	17	69	11	9	16	11	19	10	1	1	0	0	1	1	0	0	1	0	1	1	0	0	1
planning_research	video_and_collaborative_activity	irish	40	14/02/2017	12	46	13	1	10	7	8	10	0	0	0	1	0	0	0	0	1	1	1	0	0	1	1
planning_research	video_and_collaborative_activity	irish	23	14/02/2017	7	28.3333333333	8	5	5	4	7	8	0	0	0	1	0	0	0	0	1	1	1	0	0	1	0
planning_research	video_and_collaborative_activity	spanish	42	14/02/2017	9	42.3333333333	9	2	4	12	2	7	0	0	0	1	1	1	0	0	1	1	1	1	0	1	0
planning_research	video_and_collaborative_activity	chinese	23	14/02/2017	13	34.6666666667	11	2	10	8	4	5	0	0	0	1	1	0	0	1	0	1	1	1	0	1	1
planning_research	video_and_collaborative_activity	chinese	27	14/02/2017	13	51.3333333333	15	7	11	15	8	4	0	0	0	1	1	0	0	1	1	1	1	1	0	1	1
literature_review	video_and_collaborative_activity	indian	24	21/02/2017	12	46.3333333333	4	5	10	4	3	17	0	0	0	1	1	0	0	1	0	1	1	0	0	1	1
literature_review	video_and_collaborative_activity	irish	45	21/02/2017	14	60.6666666667	13	3	10	13	12	12	1	1	0	0	1	1	1	0	1	0	1	1	0	1	1
literature_review	video_and_collaborative_activity	chinese	23	21/02/2017	13	45.3333333333	8	4	6	10	5	12	0	0	0	1	1	0	0	1	1	1	1	0	0	1	0
literature_review	video_and_collaborative_activity	irish	40	21/02/2017	13	52.3333333333	10	2	9	13	10	11	0	0	0	1	0	0	0	1	1	1	1	1	0	1	0
literature_review	video_and_collaborative_activity	indian	27	21/02/2017	15	54.6666666667	11	11	10	11	10	11	0	1	0	1	1	0	0	1	0	1	0	1	0	1	0
literature_review	video_and_collaborative_activity	saudi	27	21/02/2017	9	46.6666666667	13	9	13	4	6	11	0	0	0	1	0	0	0	0	1	1	1	0	1	1	0
literature_review	video_and_collaborative_activity	venezuelan	24	21/02/2017	11	41.6666666667	10	10	10	5	10	9	0	0	0	1	1	0	0	1	0	1	1	1	0	1	1
literature_review	video_and_collaborative_activity	NA	26	21/02/2017	12	52.3333333333	9	9	10	13	9	8	0	0	0	1	0	1	0	1	1	0	1	0	0	0	0
literature_review	video_and_collaborative_activity	Brasilian	26	21/02/2017	5	34.6666666667	4	2	8	10	11	2	1	1	0	0	1	1	1	0	1	0	1	1	0	1	0
science	pdf	indian	26	22/05/2017	10	52.3333333333	11	3	9	6	3	17	0	1	0	1	1	1	0	1	1	1	1	1	0	1	0
science	pdf	indian	24	22/05/2017	14	54.6666666667	11	12	10	9	11	13	0	1	0	1	1	0	0	1	1	1	1	1	0	1	0
science	pdf	indian	26	22/05/2017	11	45.3333333333	6	3	11	8	11	12	0	0	0	1	1	1	1	0	1	1	1	1	0	1	0
science	pdf	indian	NA	22/05/2017	13	35	4	3	10	5	3	10	0	0	0	1	0	0	1	0	1	1	1	0	0	1	0
science	pdf	indian	24	22/05/2017	13	34.6666666667	8	6	11	4	7	9	1	0	1	1	1	0	1	1	0	0	1	0	0	0	0
science	pdf	indian	21	22/05/2017	10	37.3333333333	12	8	10	5	3	5	0	0	0	1	1	0	1	1	1	1	1	0	0	1	1
the_scientific_method	video	Indian	NA	22/05/2017	8	68.6666666667	15	11	11	10	11	19	0	0	0	1	0	0	1	1	0	1	1	1	0	1	1
the_scientific_method	video	Indian	24	22/05/2017	8	52	10	9	12	10	9	11	0	0	0	1	1	0	1	1	0	1	1	1	0	1	0
the_scientific_method	video	Indian	23	22/05/2017	9	39	10	5	12	4	7	10	0	0	0	1	NA	0	0	0	1	1	1	0	0	1	1
the_scientific_method	video	Indian	28	22/05/2017	10	39.6666666667	10	10	10	5	7	9	0	0	0	1	0	0	0	1	0	1	1	0	0	0	0
the_scientific_method	video	Indian	26	22/05/2017	14	51.6666666667	12	9	9	13	13	6	1	0	0	0	1	0	1	0	1	0	0	1	0	0	1
the_scientific_method	video	Indian	24	22/05/2017	15	29	11	2	1	4	11	5	0	1	0	1	0	0	0	0	0	1	1	1	0	1	0
literature_review	pdf	indian	26	24/05/2017	4	64	16	17	12	2	2	19	0	0	0	1	1	0	0	1	1	1	1	1	0	1	1
literature_review	pdf	indian	23	24/05/2017	11	34	14	3	5	13	5	14	0	0	1	0	NA	0	1	0	1	0	0	1	0	NA	0
literature_review	pdf	indian	NA	24/05/2017	9	53.3333333333	10	11	11	8	10	13	0	0	0	1	1	0	0	1	0	1	1	1	0	1	1
literature_review	pdf	indian	NA	24/05/2017	13	59.6666666667	11	9	12	12	8	13	0	0	0	1	1	0	0	1	1	1	1	1	0	1	1
literature_review	pdf	indian	26	24/05/2017	14	63.3333333333	13	5	15	11	10	12	0	1	0	1	1	1	1	0	1	1	1	1	0	1	1
literature_review	pdf	indian	27	24/05/2017	12	52.3333333333	10	11	12	10	9	10	0	0	1	1	0	0	0	1	0	1	1	1	0	1	1
literature_review	pdf	indian	NA	24/05/2017	10	43.3333333333	11	10	11	5	4	10	0	0	0	1	0	0	0	1	0	1	1	0	0	1	0
literature_review	pdf	indian	21	24/05/2017	10	37.6666666667	11	9	6	7	11	6	0	0	0	1	1	0	0	1	1	1	1	1	0	1	0
literature_review	pdf	indian	26	24/05/2017	14	34	9	5	10	3	6	5	0	1	0	1	0	0	0	0	1	1	1	1	0	1	0
literature_review	pdf	indian	26	24/05/2017	12	35	10	4	9	3	9	3	0	1	0	1	0	0	1	0	1	1	1	1	0	1	0
planning_research	video	Indian	28	24/05/2017	10	59	12	11	12	9	5	14	0	0	0	1	1	0	0	1	1	1	1	0	0	1	1
planning_research	video	Indian	NA	24/05/2017	13	52.6666666667	12	7	10	10	3	11	0	0	0	1	1	0	0	0	1	1	1	1	0	1	0
planning_research	video	Indian	NA	24/05/2017	11	50	13	11	12	4	3	11	0	0	1	1	1	0	1	1	1	1	0	0	0	1	0
planning_research	video	Indian	26	24/05/2017	11	43	11	11	7	4	3	11	0	0	0	1	1	0	0	1	1	1	1	1	0	1	1
planning_research	video	Indian	29	24/05/2017	15	38.6666666667	8	5	10	3	4	10	0	1	0	1	1	0	1	0	0	1	1	1	0	1	1
planning_research	video	Indian	NA	24/05/2017	4	38.3333333333	13	10	8	2	2	10	0	0	0	1	1	0	0	1	1	1	1	1	0	1	0
planning_research	video	Indian	25	24/05/2017	11	29	5	3	6	4	5	9	0	0	0	1	1	0	0	1	1	0	1	1	0	0	1
planning_research	video	Indian	26	24/05/2017	8	32.6666666667	7	6	5	7	7	7	0	0	0	1	1	0	0	1	1	1	1	0	0	1	1
planning_research	video	Indian	25	24/05/2017	11	26.6666666667	5	3	5	6	4	6	0	0	0	1	0	0	0	0	1	1	1	0	0	1	0
planning_research	video	Indian	NA	24/05/2017	10	38	8	2	11	10	3	5	0	1	0	1	1	0	1	0	0	1	1	0	0	1	0
planning_research	video	Indian	NA	24/05/2017	9	29	4	6	13	7	5	2	0	0	0	1	1	0	0	1	1	1	1	1	0	1	0
science	video	lithuanian	34	16/09/2017	4	10.6666666667	2	2	2	3	1	1	0	0	0	1	0	0	1	0	1	1	1	0	0	1	0
science	video	egyptian	28	16/09/2017	12	57	13	11	9	11	12	12	0	1	0	1	0	1	1	0	1	1	1	1	0	1	1
science	video	irish	35	16/09/2017	11	52.3333333333	11	3	9	9	10	13	1	0	0	1	1	1	0	0	1	1	1	1	0	1	0
science	video	irish	28	16/09/2017	6	61.6666666667	11	4	14	14	2	14	0	1	0	1	0	0	0	0	1	1	1	1	0	1	0
science	video	italian	40	16/09/2017	10	39.6666666667	9	7	10	6	4	13	1	0	0	0	1	1	0	1	1	0	1	0	0	0	1
science	video	italian	42	16/09/2017	5	16	3	4	3	4	2	3	0	1	0	1	0	0	1	1	1	1	1	0	0	1	1
science	video	irish	26	16/09/2017	11	59	12	4	10	13	9	12	0	1	0	1	1	1	0	0	1	1	1	1	0	1	0
science	video	irish	34	16/09/2017	11	52.6666666667	12	9	11	5	4	13	0	1	0	0	1	1	1	0	1	1	1	1	0	1	1
science	video	portuguese	30	16/09/2017	11	51.3333333333	6	1	14	8	7	15	0	1	0	0	1	1	1	0	1	1	1	1	0	1	1
science	video	irish	26	16/09/2017	12	30	10	3	3	9	5	2	0	1	0	1	1	1	1	0	1	1	1	1	0	1	1
the_scientific_method	pdf	irish	47	16/09/2017	13	61.3333333333	13	3	13	12	10	11	0	1	0	1	0	1	1	0	1	1	1	1	0	1	1
the_scientific_method	pdf	irish	33	16/09/2017	8	34.6666666667	7	5	5	7	6	8	0	1	0	1	1	1	0	1	1	1	1	1	0	1	0
the_scientific_method	pdf	irish	34	16/09/2017	10	39.6666666667	11	1	6	9	6	11	1	NA	NA	0	1	1	0	0	1	1	1	1	0	1	1
the_scientific_method	pdf		38	16/09/2017	9	49.6666666667	7	1	7	15	15	6	0	1	0	0	1	1	0	1	1	0	1	1	0	0	1
the_scientific_method	pdf	indian	36	16/09/2017	13	18	13	10	12	12	10	10	NA	0	NA	NA	NA	0	0	NA	NA	NA	NA	NA	0	0	NA
the_scientific_method	pdf	irish	26	16/09/2017	10	39.6666666667	11	6	3	12	7	7	0	1	0	1	0	1	1	0	1	1	1	1	0	1	1
the_scientific_method	pdf	irish	30	16/09/2017	14	40.6666666667	13	4	6	3	3	10	0	1	0	1	1	1	1	1	1	1	1	0	0	1	1
the_scientific_method	pdf	irish	24	16/09/2017	8	39	8	7	6	8	3	9	0	1	0	1	1	0	1	0	1	1	1	1	0	1	1
the_scientific_method	pdf	irish	24	16/09/2017	14	73.3333333333	17	5	15	12	5	16	0	1	0	1	1	0	0	0	1	1	1	1	0	1	1
the_scientific_method	pdf	irish	23	16/09/2017	11	54	13	3	10	8	1	12	0	1	0	1	1	0	1	0	1	1	1	1	0	1	1
the_scientific_method	pdf	irish	25	16/09/2017	13	59.6666666667	11	12	12	12	12	12	0	0	0	1	1	0	1	1	1	0	1	0	1	0	1
planning_research	video_and_collaborative_activity	lithuanian	34	16/09/2017	6	18.6666666667	4	4	2	4	4	4	0	0	0	1	1	0	0	1	0	1	1	0	0	1	1
planning_research	video_and_collaborative_activity	egyptian	28	16/09/2017	13	59.6666666667	12	8	13	12	7	12	0	0	0	1	1	0	1	0	1	1	1	1	0	1	1
planning_research	video_and_collaborative_activity	irish	35	16/09/2017	13	52.3333333333	13	3	5	10	8	13	1	0	0	1	1	1	0	0	1	0	1	1	0	1	0
planning_research	video_and_collaborative_activity	irish	28	16/09/2017	13	69	14	2	7	14	16	14	1	1	0	1	1	1	0	0	1	1	1	1	0	1	1
planning_research	video_and_collaborative_activity	italian	42	16/09/2017	11	37.3333333333	8	4	8	8	3	7	0	1	0	1	0	1	1	0	1	1	1	1	0	1	1
planning_research	video_and_collaborative_activity	irish	26	16/09/2017	10	55.3333333333	15	7	7	12	8	13	0	1	0	1	0	0	0	0	0	1	0	1	1	1	0
planning_research	video_and_collaborative_activity	irish	34	16/09/2017	11	50	10	4	10	14	12	8	0	1	0	1	1	1	1	1	1	1	1	1	0	1	1
planning_research	video_and_collaborative_activity	portuguese	30	16/09/2017	11	36.6666666667	7	1	8	7	5	8	0	1	0	1	1	1	1	0	1	1	1	1	0	1	1
planning_research	video_and_collaborative_activity	irish	26	16/09/2017	10	31	6	5	4	7	8	5	1	1	0	1	1	1	1	0	1	0	1	1	0	0	1
literature_review	pdf	irish	25	16/09/2017	13	54.3333333333	13	7	11	7	14	12	0	1	0	1	1	0	0	0	1	1	1	1	0	1	1
literature_review	pdf	irish	39	16/09/2017	6	38.1666666667	4	4.5	6	12	12	5	1	1	1	0	0	1	0	1	0	0	0	1	0	0	1
literature_review	pdf	irish	29	16/09/2017	11	51.3333333333	11	10	11	11	6	11	0	1	0	0	0	1	1	0	1	1	0	1	0	1	1
literature_review	pdf	irish	24	16/09/2017	10	32.3333333333	8	4	6	4	11	8	0	0	0	1	0	1	0	1	1	1	1	1	0	1	0
literature_review	pdf	irish	47	16/09/2017	11	39.3333333333	14	2	4	6	6	7	0	0	0	1	0	1	0	0	1	1	1	1	0	1	0
literature_review	pdf	irish	44	16/09/2017	12	49.6666666667	11	8	10	11	9	12	0	1	1	0	0	0	1	1	1	1	0	0	1	1	1
literature_review	pdf	irish	40	16/09/2017	4	56.6666666667	9	9	7	11	14	12	1	0	0	0	1	1	1	1	1	0	1	0	0	0	1
literature_review	pdf	irish	36	16/09/2017	11	25	5	5	5	5	5	5	0	1	0	1	1	0	1	0	0	1	1	1	0	1	0
literature_review	pdf	irish	40	16/09/2017	12	54	11	7	11	12	11	10	0	0	0	1	1	1	0	0	1	1	1	1	1	1	1
literature_review	pdf	irish	38	16/09/2017	15	72	16	17	17	13	15	13	1	1	0	1	1	1	0	1	1	0	1	1	0	0	0
literature_review	pdf	irish	40	16/09/2017	5	33.6666666667	4	1	4	12	13	4	0	1	0	1	0	1	0	0	1	1	1	0	0	1	0
science	video	chinnese	NA	01/02/2018	8	53	11	11	13	7	10	11	0	0	1	1	1	0	0	1	1	1	0	0	0	1	1
science	video	pakistani	24	01/02/2018	10	45	8	7	13	10	10	10	0	1	1	1	1	0	1	0	0	1	0	1	1	0	1
science	video	brazilian	28	01/02/2018	11	49.3333333333	13	5	7	6	3	13	0	1	0	1	1	0	1	0	1	1	1	1	0	1	0
science	video	indian	27	01/02/2018	9	38	8	3	11	4	12	8	0	1	0	1	1	1	0	0	1	1	1	1	0	1	0
science	video	indian	26	01/02/2018	7	56	13	13	9	8	5	10	0	1	1	1	0	0	1	0	1	1	0	1	1	1	1
science	video	togolese	30	01/02/2018	13	53	12	2	11	11	8	11	0	0	0	1	0	0	1	0	1	1	1	0	0	1	0
science	video	spanish	36	01/02/2018	10	38.6666666667	8	1	9	11	6	7	1	1	0	0	0	1	1	0	1	0	1	1	0	1	1
science	video	indian	24	01/02/2018	13	61	11	16	11	14	8	12	0	1	0	1	1	0	0	0	1	1	1	1	0	1	1
science	video	indian	25	01/02/2018	14	45.6666666667	12	9	8	9	6	9	0	1	0	0	1	0	1	1	1	1	0	0	0	1	1
science	video	indian	25	01/02/2018	10	41.6666666667	15	4	1	12	2	10	0	1	0	1	0	0	1	0	1	1	1	0	0	1	0
science	video	chinnese	24	01/02/2018	15	53.3333333333	15	16	10	6	6	16	1	0	0	1	1	1	0	0	1	1	1	1	0	1	0
science	video	irish	25	01/02/2018	8	37	7	2	5	10	3	8	0	0	0	1	0	1	0	1	1	1	1	0	0	1	0
science	video	indian	28	01/02/2018	7	19.3333333333	7	2	4	2	2	4	1	1	0	0	1	1	0	0	1	0	1	1	0	0	1
literature_review	video	indian	27	15/02/2018	7	28	4	1	4	6	5	7	1	1	0	1	1	1	0	1	1	1	1	1	0	0	1
literature_review	video	chinnese	30	15/02/2018	12	57.6666666667	9	10	17	11	11	12	0	1	0	1	1	0	0	1	1	1	1	1	0	1	1
literature_review	video	indian	28	15/02/2018	11	37.6666666667	8	3	9	6	5	10	0	0	0	1	0	0	0	0	1	1	1	0	0	1	0
literature_review	video	indian	26	15/02/2018	11	51.3333333333	10	10	10	11	5	10	0	0	0	1	0	0	1	1	0	1	1	1	0	1	0
literature_review	video	indian	27	15/02/2018	15	60.3333333333	13	4	14	10	11	11	0	0	0	1	0	1	1	1	1	1	1	0	0	1	1
literature_review	video	irish	31	15/02/2018	14	52.3333333333	13	4	13	10	8	14	0	1	1	1	0	0	0	0	1	1	1	0	1	1	0
literature_review	video	chinnese	NA	15/02/2018	13	63.3333333333	14	14	12	13	11	15	1	0	0	1	NA	0	1	1	1	1	0	1	1	1	1
literature_review	video	indian	24	15/02/2018	11	51.3333333333	10	10	12	8	8	12	1	1	0	0	1	0	1	0	1	0	0	1	0	1	1
literature_review	video	chinnese	24	15/02/2018	9	32.3333333333	7	5	8	7	4	8	0	0	1	0	1	0	0	0	1	0	1	1	0	0	1
the_scientific_method	video_and_collaborative_activity	chinnese	23	08/02/2018	11	58	12	10	11	13	12	10	0	1	0	0	1	1	0	0	1	0	0	1	0	1	0
the_scientific_method	video_and_collaborative_activity	chinnese	23	08/02/2018	NA	63.6666666667	13	11	15	13	14	16	1	0	0	0	NA	1	0	1	0	0	1	0	1	0	1
the_scientific_method	video_and_collaborative_activity	nigerian	26	08/02/2018	12	37.6666666667	10	3	12	4	9	6	1	1	0	0	1	1	0	0	0	0	0	1	0	0	1
the_scientific_method	video_and_collaborative_activity	irish	28	08/02/2018	14	63.6666666667	11	8	5	15	11	15	1	0	0	1	1	1	0	0	1	1	1	1	0	1	0
the_scientific_method	video_and_collaborative_activity	irish	24	08/02/2018	9	51.6666666667	5	1	13	13	7	7	0	0	0	1	0	1	0	1	1	1	1	0	0	1	0
the_scientific_method	video_and_collaborative_activity	chinnese	24	08/02/2018	13	52.3333333333	12	11	9	7	11	14	0	0	1	1	1	0	0	1	NA	1	0	1	0	1	1
the_scientific_method	video_and_collaborative_activity	indian	26	08/02/2018	12	37.3333333333	10	6	10	4	4	3	0	1	0	0	0	1	1	0	1	0	1	1	0	1	1
the_scientific_method	video_and_collaborative_activity	vietnamese	30	08/02/2018	9	46	15	4	7	6	4	11	0	0	0	1	1	0	0	0	0	1	1	1	0	1	0
the_scientific_method	video_and_collaborative_activity	chinnese	23	08/02/2018	11	50.3333333333	11	7	11	9	8	10	0	1	0	1	0	0	0	0	1	1	1	1	0	1	0
the_scientific_method	video_and_collaborative_activity	chinnese	25	08/02/2018	12	52.6666666667	10	2	15	7	12	17	0	0	0	1	1	0	0	0	1	1	1	1	0	1	0
the_scientific_method	video_and_collaborative_activity	chinnese	38	08/02/2018	11	NA	9	8	NA	9	11	9	0	0	1	1	1	0	1	0	0	0	1	0	1	0	1
the_scientific_method	video_and_collaborative_activity	irish	29	08/02/2018	15	61.6666666667	13	13	13	14	7	10	0	1	0	1	1	0	1	0	1	1	1	1	0	1	1
planning_research	pdf	indian	28	22/02/2018	11	25.3333333333	7	1	7	4	1	3	0	0	0	1	0	0	0	0	1	1	1	0	0	1	0
planning_research	pdf	chinnese	25	22/02/2018	12	44	9	3	6	12	9	12	0	1	0	1	0	0	1	0	1	1	1	1	0	1	0
planning_research	pdf	indian	27	22/02/2018	12	23.3333333333	5	1	4	6	2	3	0	0	0	1	0	1	0	0	1	1	1	1	0	1	0
planning_research	pdf	irish	25	22/02/2018	11	40.6666666667	11	4	4	10	11	9	0	1	0	1	0	1	1	0	1	1	1	0	0	1	1
planning_research	pdf	chinnese	24	22/02/2018	14	53.3333333333	12	13	13	5	11	11	0	0	1	1	1	0	0	1	0	1	0	0	0	1	1
planning_research	pdf	chinnese	NA	22/02/2018	12	54.6666666667	11	11	11	8	11	13	0	1	1	1	1	0	0	0	0	1	1	1	0	1	1
planning_research	pdf	nigerian	26	22/02/2018	9	17.6666666667	5	3	2	3	4	3	1	0	0	1	1	0	0	0	1	1	1	1	0	1	0
planning_research	pdf	chinnese	38	22/02/2018	11	51	10	10	11	10	10	10	0	0	0	1	0	1	0	0	0	1	1	0	0	0	1
planning_research	pdf	irish	31	22/02/2018	12	44.6666666667	2	2	4	11	15	8	1	0	0	0	0	1	1	0	1	0	1	1	0	0	0
planning_research	pdf	indian	25	22/02/2018	14	59.3333333333	14	11	7	15	12	9	0	0	0	1	1	0	0	1	1	1	1	1	0	1	0
planning_research	pdf	indian	26	22/02/2018	11	51.3333333333	10	9	9	10	7	14	0	0	0	1	0	0	0	0	1	1	1	1	0	1	0
