# Supplementary material for: Self-reported data for mental workload modelling in human-computer interaction and third-level education
Source: Data Brief. 2020 Mar 19;30:105433. doi: 10.1016/j.dib.2020.105433 (PMC7160424; doi:10.1016/j.dib.2020.105433)
Supplement: Supplementary file 1 [file mmc1.zip › data appendix B.csv]

class_description	delivery_method	date	nationality	age	mental_workload	MentalDemand	Parallelism	TemporalDemand	ManualResponse	VisualResources	Effort	SolvingAndDeciding	Frustration	ContextBias	TaskAndSpace	Motivation	VerbalMaterial	Skill	AuditoryResources	PhysicalDemand	SelectionOfResponse	SpeechResponse	PastKnowledge	Arousal	Performance	TaskDifficult	RAW_TLX	WorkloadProfile
planning_research	pdf	26 09 2015	irish	38	9	7	5	12	7	9	7	7	11	7	2	9	9	2	8	4	1	5	7	13	8	57.5	58.33333333	57.5
planning_research	pdf	26 09 2015	irish	39	11	13	4	11	10	16	11	11	5	5	11	14	16	15	17	5	1	6	13	13	17	30	40.83333333	30
planning_research	pdf	26 09 2015	irish	33	10	10	5	11	5	13	8	7	4	4	2	14	8	12	3	6	1	7	12	14	15	55	51.66666667	55
planning_research	pdf	26 09 2015	portuguese	30	13	11	1	11	20	20	13	20	11	2	20	20	20	20	20	13	1	20	13	18	13	28.75	45	28.75
planning_research	pdf	26 09 2015	english	74	10	8	1	10	10	10	10	8	7	2	1	14	8	14	8	6	1	7	14	10	16	88.125	60	88.125
planning_research	pdf	26 09 2015	irish	39	5	4	2	10	3	3	7	7	4	2	3	14	4	1	5	5	1	4	10	12	13	33.125	47.5	33.125
planning_research	pdf	26 09 2015	brazilian	34	10	8	3	9	2	5	6	6	12	5	2	10	9	7	11	1	1	2	14	10	10	18.75	35.83333333	18.75
planning_research	pdf	26 09 2015	irish	35	9	10	1	9	14	10	4	3	16	4	9	4	5	2	9	3	1	1	1	15	8	23.75	38.33333333	23.75
planning_research	pdf	26 09 2015	irish	36	12	14	2	8	10	10	12	5	13	1	1	7	10	5	13	1	1	4	7	6	6	32.5	41.66666667	32.5
planning_research	pdf	26 09 2015	irish	39	8	10	10	7	10	10	10	10	10	10	10	10	10	10	10	10	1	10	10	10	10	33.75	45	33.75
planning_research	pdf	26 09 2015	irish	32	7	5	2	16	16	6	8	8	8	4	2	13	15	12	10	5	1	3	14	10	10	44.375	47.5	44.375
science	pdf	26 09 2015	irish	44	15	13	16	14	19	19	17	19	13	11	12	15	14	15	14	11	1	14	7	11	14	38.125	43.33333333	38.125
science	pdf	26 09 2015	irish	28	15	17	1	12	20	20	17	20	10	1	3	15	15	18	15	10	1	15	2	20	20	70	68.33333333	70
science	pdf	26 09 2015	irish	31	12	8	2	12	10	6	8	5	10	10	2	14	7	7	5	1	1	5	6	8	11	68.125	71.66666667	68.125
science	pdf	26 09 2015	irish	39	15	6	6	11	16	16	11	11	11	11	5	11	16	14	16	2	1	3	13	8	8	25.625	41.66666667	25.625
science	pdf	26 09 2015	irish	48	10	6	2	10	9	6	4	4	4	2	2	11	11	8	12	2	1	10	11	13	6	52.5	40.83333333	52.5
science	pdf	26 09 2015	irish	53	10	10	13	9	12	12	14	13	8	12	7	9	12	12	14	7	1	11	9	9	8	34.375	26.66666667	34.375
science	pdf	26 09 2015	irish	45	12	8	2	8	9	11	7	6	7	14	2	16	19	16	15	1	1	9	14	15	11	51.25	46.66666667	51.25
science	pdf	26 09 2015	irish	31	4	1	3	8	11	11	7	3	10	3	5	13	5	3	5	5	1	5	7	13	11	45	35	45
science	pdf	26 09 2015	brazilian	34	8	9	7	7	8	10	8	7	11	1	3	11	7	12	11	1	1	5	13	10	18	28.75	35	28.75
science	pdf	26 09 2015	irish	32	5	2	10	7	3	13	6	6	1	1	2	13	10	13	2	1	1	3	13	12	13	32.5	45	32.5
science	pdf	26 09 2015	irish	38	4	8	5	5	6	15	8	9	10	12	2	8	12	4	15	2	1	13	18	13	15	25	25	25
science	pdf	26 09 2015	irish	33	4	6	6	2	6	5	2	5	10	1	1	6	10	5	5	5	1	1	13	10	10	45.625	40	45.625
science	pdf	26 09 2015	irish	32	11	7	7	14	14	4	13	16	8	13	8	14	10	7	5	2	1	3	12	10	14	21.25	29.16666667	21.25
the_scientific_ method	pdf	26 09 2015	irish	38	10	12	5	12	1	9	12	12	14	4	11	8	8	11	9	9	1	11	6	3	9	38.125	48.33333333	38.125
the_scientific_ method	pdf	26 09 2015	irish	32	11	11	8	11	11	13	11	8	6	6	11	16	11	5	11	2	1	11	9	14	17	38.75	56.66666667	38.75
the_scientific_ method	pdf	26 09 2015	portuguese	32	9	11	7	11	6	13	9	7	10	2	7	13	14	5	10	2	1	11	5	8	12	48.125	48.33333333	48.125
the_scientific_ method	pdf	26 09 2015	brazilian	27	13	12	8	10	14	13	14	19	11	13	10	13	10	13	11	13	1	8	14	11	13	43.125	45.83333333	43.125
the_scientific_ method	pdf	26 09 2015	indian	24	6	5	3	9	6	6	6	6	5	3	3	13	6	1	5	4	1	4	11	13	11	53.75	60.83333333	53.75
the_scientific_ method	pdf	26 09 2015	brazilian	34	13	4	9	6	13	13	8	12	13	2	5	13	10	7	7	5	1	4	12	10	11	23.125	33.33333333	23.125
the_scientific_ method	pdf	26 09 2015	irish	42	7	10	3	6	14	15	8	3	15	1	4	14	17	5	15	2	1	4	13	4	8	40.625	39.16666667	40.625
the_scientific_ method	pdf	26 09 2015	irish	41	4	5	5	2	6	3	3	4	14	2	2	2	5	1	4	1	1	5	15	8	6	45.625	40.83333333	45.625
the_scientific_ method	pdf	26 09 2015	irish	27	14	11	1	16	13	16	13	14	14	2	12	19	13	18	14	14	1	14	15	8	12	18.75	25.83333333	18.75
literature_review	video	17 09 2016	palestinian	40	15	13	2	15	11	14	13	14	11	2	9	15	15	12	14	4	1	6	12	14	15	60.625	66.66666667	60.625
literature_review	video	17 09 2016	irish	31	11	13	3	14	3	14	12	12	8	5	5	13	14	13	13	4	1	4	10	13	13	52.5	59.16666667	52.5
literature_review	video	17 09 2016	irish	28	14	12	7	14	14	13	13	12	11	3	2	9	12	8	11	6	1	4	13	13	12	41.25	53.33333333	41.25
literature_review	video	17 09 2016	irish	31	15	14	10	14	13	14	14	11	NA	7	11	19	11	11	11	14	1	11	7	8	11	43.125	56.66666667	43.125
literature_review	video	17 09 2016	italian	35	10	14	2	12	12	13	13	11	10	4	4	19	14	12	14	6	1	5	11	19	18	51.875	NA	51.875
literature_review	video	17 09 2016	NA	NA	7	8	2	10	2	10	4	8	2	2	3	18	6	14	4	1	1	8	18	17	19	46.25	60.83333333	46.25
literature_review	video	17 09 2016	portuguese	33	8	5	5	9	5	5	5	5	13	5	5	1	5	5	5	5	1	5	16	5	9	26.25	36.66666667	26.25
literature_review	video	17 09 2016	irish	28	12	7	2	7	10	13	7	4	2	2	2	14	15	5	10	2	1	2	11	14	15	22.5	38.33333333	22.5
literature_review	video	17 09 2016	NA	41	7	8	2	7	10	10	8	7	10	2	7	14	11	11	12	6	1	7	15	9	13	35.625	33.33333333	35.625
literature_review	video	17 09 2016	Moroccan	NA	5	3	10	2	3	3	3	7	13	11	8	8	7	2	4	2	1	3	8	6	4	40.625	43.33333333	40.625
literature_review	video	17 09 2016	irish	38	15	15	2	16	14	18	16	18	1	1	10	16	18	16	18	13	1	16	11	13	14	22.5	22.5	22.5
planning_research	video	17 09 2016	NA	NA	13	14	2	14	7	16	14	7	4	2	2	17	7	4	15	2	1	2	6	15	16	70.625	62.5	70.625
planning_research	video	17 09 2016	NA	33	8	10	1	14	9	9	11	11	11	13	7	13	12	7	12	12	1	12	10	14	14	35.625	53.33333333	35.625
planning_research	video	17 09 2016	NA	NA	11	13	6	13	7	15	14	10	10	3	15	19	18	12	14	14	1	7	7	13	17	45.625	60	45.625
planning_research	video	17 09 2016	indian	32	12	8	3	11	2	16	8	7	13	3	2	8	19	7	19	1	1	1	11	9	6	54.375	67.5	54.375
planning_research	video	17 09 2016	irish	27	10	10	2	10	5	10	9	4	10	2	3	12	13	9	15	8	1	1	7	8	9	41.875	39.16666667	41.875
planning_research	video	17 09 2016	irish	25	16	14	10	10	3	14	14	3	14	3	2	10	3	10	14	3	1	3	5	3	5	32.5	46.66666667	32.5
planning_research	video	17 09 2016	irish	38	6	7	3	8	7	17	10	4	6	3	4	9	3	8	18	3	1	3	4	15	15	26.875	50	26.875
planning_research	video	17 09 2016	irish	25	NA	8	2	8	2	10	9	8	8	2	2	8	7	7	12	4	1	2	8	8	10	35.625	40.83333333	35.625
planning_research	video	17 09 2016	USA	31	6	4	9	7	9	8	9	3	3	1	1	9	10	1	14	1	1	1	1	10	13	27.5	39.16666667	27.5
planning_research	video	17 09 2016	irish	40	10	8	6	6	6	15	8	4	5	3	2	13	17	11	17	7	1	3	4	11	11	29.375	30.83333333	29.375
planning_research	video	17 09 2016	irish	24	11	10	1	6	7	11	7	10	6	1	1	14	1	1	11	5	1	10	7	6	8	40.625	37.5	40.625
planning_research	video	17 09 2016	NA	35	7	5	2	5	3	14	7	3	13	3	3	16	15	11	12	3	1	2	13	9	11	32.5	35	32.5
planning_research	video	17 09 2016	irish	37	12	7	7	16	14	14	13	8	8	3	3	10	18	13	13	3	1	2	9	11	11	33.125	36.66666667	33.125
science	video	17 09 2016	irish	31	10	9	2	16	8	13	10	18	15	7	8	14	15	17	12	14	1	7	10	4	6	45.625	48.33333333	45.625
science	video	17 09 2016	palestinian	40	10	14	2	12	6	13	9	12	10	3	3	17	13	15	17	7	1	2	11	15	16	51.25	58.33333333	51.25
science	video	17 09 2016	irish	54	9	7	2	11	12	17	6	7	10	3	2	15	11	15	10	1	1	3	18	7	18	41.875	56.66666667	41.875
science	video	17 09 2016	portuguese	33	13	7	2	11	11	11	11	13	7	2	11	19	11	14	11	11	1	6	7	16	15	39.375	44.16666667	39.375
science	video	17 09 2016	Italian	35	9	15	3	11	10	14	10	18	10	2	2	15	17	17	15	6	1	6	10	10	11	46.875	51.66666667	46.875
science	video	17 09 2016	irish	27	9	7	2	10	5	11	6	2	5	2	2	6	2	2	13	5	1	2	15	7	16	51.875	52.5	51.875
science	video	17 09 2016	irish	41	9	7	1	10	9	13	7	7	9	3	4	14	13	7	11	5	1	2	5	16	15	23.75	40.83333333	23.75
science	video	17 09 2016	irish	31	10	7	3	8	11	13	11	9	10	3	2	11	14	9	7	3	1	3	11	8	13	37.5	44.16666667	37.5
science	video	17 09 2016	moroccan	27	9	7	5	8	7	12	13	11	10	4	8	11	7	8	7	3	1	3	8	9	9	37.5	43.33333333	37.5
science	video	17 09 2016	irish	34	9	9	5	8	1	9	8	8	7	6	4	7	13	13	13	3	1	4	7	9	8	35	41.66666667	35
science	video	17 09 2016	irish	28	14	7	16	5	1	16	5	5	11	5	10	5	16	10	16	10	1	1	16	7	11	33.125	35.83333333	33.125
science	video	17 09 2016	irish	28	4	3	14	2	2	2	2	2	5	2	2	2	2	2	2	2	1	2	13	4	2	41.25	40.83333333	41.25
science	video	17 09 2016	irish	38	10	11	2	14	14	14	13	8	10	2	10	14	11	17	14	7	1	2	14	10	14	9.375	13.33333333	9.375
the_scientific_ method	video	17 09 2016	irish	24	17	16	2	13	17	13	15	15	13	3	13	17	19	13	19	7	1	12	4	17	15	46.25	57.5	46.25
the_scientific_ method	video	17 09 2016	NA	NA	11	11	1	12	12	11	11	10	12	3	3	13	11	13	13	1	1	1	13	15	14	68.125	65.83333333	68.125
the_scientific_ method	video	17 09 2016	south korea	45	14	14	2	11	2	14	13	7	11	2	7	14	11	7	13	5	1	2	8	17	14	38.75	50.83333333	38.75
the_scientific_ method	video	17 09 2016	irish	45	10	13	1	11	13	19	13	12	11	1	1	14	17	9	20	1	1	1	10	12	9	35.625	56.66666667	35.625
the_scientific_ method	video	17 09 2016	irish	36	11	11	1	10	10	10	10	14	8	8	8	7	10	14	10	1	1	14	13	18	14	52.5	48.33333333	52.5
the_scientific_ method	video	17 09 2016	irish	31	9	8	1	10	14	14	12	3	4	1	2	10	10	8	14	4	1	4	14	14	14	48.125	45	48.125
the_scientific_ method	video	17 09 2016	irish	42	11	11	1	10	6	7	8	7	6	1	1	11	7	8	7	8	1	1	10	13	11	38.75	43.33333333	38.75
the_scientific_ method	video	17 09 2016	irish	40	10	8	1	9	6	5	2	4	3	3	2	13	3	2	14	1	1	6	9	10	15	23.125	45	23.125
the_scientific_ method	video	17 09 2016	irish	40	12	12	6	9	13	12	11	13	11	4	7	13	14	9	14	7	1	8	7	11	13	25.625	31.66666667	25.625
the_scientific_ method	video	17 09 2016	irish	36	12	8	2	8	6	15	7	2	1	18	13	9	13	9	13	10	1	1	14	10	9	51.25	52.5	51.25
the_scientific_ method	video	17 09 2016	NA	NA	10	9	7	8	5	9	8	8	10	6	7	10	8	6	8	3	1	3	9	10	8	40	35.83333333	40
the_scientific_ method	video	17 09 2016	irish	28	10	10	10	16	10	16	4	16	10	10	5	13	10	13	5	1	1	10	13	13	10	30.625	38.33333333	30.625
the_scientific_ method	video_and_collaborative_activity	7 02 2017	irish	40	10	7	14	11	8	9	7	4	4	1	10	19	10	12	8	4	1	14	7	14	13	45.625	42.5	45.625
the_scientific_ method	video_and_collaborative_activity	7 02 2017	saudi	27	10	14	10	11	12	14	11	5	3	7	9	7	9	11	9	8	1	8	6	9	12	40	38.33333333	40
the_scientific_ method	video_and_collaborative_activity	7 02 2017	spanish	42	11	11	2	11	3	16	14	5	10	1	4	7	17	8	16	1	1	16	7	6	8	41.875	49.16666667	41.875
the_scientific_ method	video_and_collaborative_activity	7 02 2017	irish	45	11	7	6	10	8	13	NA	15	10	7	11	10	14	9	13	3	1	14	12	12	14	48.75	45.83333333	48.75
the_scientific_ method	video_and_collaborative_activity	7 02 2017	brazilian	26	12	14	16	9	11	9	13	12	4	4	11	14	16	12	14	6	1	13	14	13	14	55.625	NA	55.625
the_scientific_ method	video_and_collaborative_activity	7 02 2017	irish	27	3	7	16	7	7	11	11	8	8	5	12	16	16	20	12	10	1	18	13	13	19	54.375	50	54.375
the_scientific_ method	video_and_collaborative_activity	7 02 2017	indian	22	10	11	4	7	10	10	10	10	10	9	10	18	10	2	10	2	1	10	17	9	16	53.125	51.66666667	53.125
the_scientific_ method	video_and_collaborative_activity	7 02 2017	venezuelan	24	10	12	1	16	1	15	11	10	14	1	1	16	5	2	14	1	1	9	2	9	9	44.375	46.66666667	44.375
planning_research	video_and_collaborative_activity	14 02 2017		35	15	13	13	13	14	15	16	14	13	13	12	14	14	11	13	9	1	10	14	14	14	35	52.5	35
planning_research	video_and_collaborative_activity	14 02 2017	chinese	24	10	9	9	12	13	17	17	12	7	16	17	16	14	13	17	12	1	16	15	16	15	58.125	65	58.125
planning_research	video_and_collaborative_activity	14 02 2017	chinese	26	5	5	3	11	5	10	10	10	13	2	2	4	3	4	8	3	1	7	4	10	9	66.875	60	66.875
planning_research	video_and_collaborative_activity	14 02 2017	brazilian	26	11	3	10	10	5	10	10	3	2	1	4	19	15	13	11	5	1	12	11	19	18	28.75	42.5	28.75
planning_research	video_and_collaborative_activity	14 02 2017	saudi	27	13	13	3	10	7	14	13	14	6	9	14	18	10	14	8	12	1	16	8	16	18	38.125	40	38.125
planning_research	video_and_collaborative_activity	14 02 2017	saudi	27	7	5	10	10	10	10	10	10	5	2	15	15	10	10	10	6	1	10	6	16	15	52.5	60	52.5
planning_research	video_and_collaborative_activity	14 02 2017	indian	21	11	13	4	10	11	12	8	12	2	7	9	14	14	14	14	11	1	11	9	16	13	47.5	42.5	47.5
planning_research	video_and_collaborative_activity	14 02 2017	chinese	NA	10	11	9	10	12	9	14	3	10	11	13	14	13	7	9	11	1	12	10	14	13	52.5	47.5	52.5
planning_research	video_and_collaborative_activity	14 02 2017	chinese	23	12	5	3	9	3	10	6	3	12	2	9	13	11	14	10	2	1	6	19	18	14	45	57.5	45
planning_research	video_and_collaborative_activity	14 02 2017	sri lanka	19	8	11	2	9	16	16	16	15	5	4	10	15	15	10	10	16	1	15	2	16	11	33.125	40	33.125
planning_research	video_and_collaborative_activity	14 02 2017	indian	34	5	6	7	9	7	10	7	5	5	2	8	14	11	13	12	3	1	7	13	8	7	61.25	56.66666667	61.25
planning_research	video_and_collaborative_activity	14 02 2017	iranian	30	5	10	3	8	1	10	10	7	14	1	10	11	7	2	8	1	1	9	15	6	16	38.125	30.83333333	38.125
planning_research	video_and_collaborative_activity	14 02 2017	venezuelan	26	5	6	7	8	9	10	7	9	6	8	8	19	7	9	7	7	1	7	9	8	8	33.125	49.16666667	33.125
planning_research	video_and_collaborative_activity	14 02 2017		26	3	3	7	5	5	9	5	7	4	7	7	10	10	13	10	5	1	14	8	10	16	36.25	35	36.25
planning_research	video_and_collaborative_activity	14 02 2017	indian	22	10	11	13	14	10	14	14	14	14	9	10	7	9	14	9	5	1	4	14	16	12	39.375	31.66666667	39.375
literature_review	video_and_collaborative_activity	21 02 2017	indian	24	14	12	15	12	14	14	16	16	12	13	17	12	17	12	12	10	1	11	16	11	11	44.375	58.33333333	44.375
literature_review	video_and_collaborative_activity	21 02 2017	chinese	26	10	12	10	11	11	15	16	15	17	15	18	15	16	16	13	12	1	11	12	10	12	63.75	60.83333333	63.75
literature_review	video_and_collaborative_activity	21 02 2017	chinese	27	7	11	2	11	15	12	NA	15	11	5	11	6	12	6	11	6	1	11	9	10	10	62.5	66.66666667	62.5
literature_review	video_and_collaborative_activity	21 02 2017	indian	34	8	10	10	10	5	10	5	10	5	1	15	15	10	10	9	5	1	10	10	15	15	55	NA	55
literature_review	video_and_collaborative_activity	21 02 2017	chinese	24	9	7	4	9	8	13	8	9	8	4	7	10	13	8	9	4	1	13	11	10	13	43.75	41.66666667	43.75
literature_review	video_and_collaborative_activity	21 02 2017	spanish	42	7	9	9	9	10	9	9	9	9	9	9	9	9	9	8	9	1	9	9	8	13	45.625	40.83333333	45.625
literature_review	video_and_collaborative_activity	21 02 2017	indian	26	11	10	5	9	10	10	10	10	3	7	9	16	10	15	10	12	1	12	15	7	13	40	48.33333333	40
literature_review	video_and_collaborative_activity	21 02 2017	chinese	23	12	7	14	7	6	11	2	10	6	10	3	8	9	7	14	3	1	14	8	9	8	45	47.5	45
literature_review	video_and_collaborative_activity	21 02 2017		26	13	7	7	12	7	18	2	9	11	3	11	11	4	14	14	1	1	16	11	6	12	42.5	27.5	42.5
science	pdf	22 05 2017	indian	24	10	7	7	12	16	18	7	11	18	7	9	16	15	7	7	12	1	19	7	13	7	50	37.5	50
science	pdf	22 05 2017	indian	26	11	5	10	10	3	6	8	6	10	5	8	5	5	15	14	3	1	10	14	5	16	60	52.5	60
science	pdf	22 05 2017	indian	23	10	5	1	10	10	11	15	16	5	1	5	16	5	10	16	5	1	10	6	15	15	33.125	43.33333333	33.125
science	pdf	22 05 2017	indian	23	7	6	7	10	9	14	8	14	7	4	11	17	12	12	14	6	1	15	12	15	12	46.25	45.83333333	46.25
science	pdf	22 05 2017	indian	24	13	14	2	13	1	12	18	17	13	13	12	14	15	7	14	1	1	1	9	8	18	56.25	40.83333333	56.25
the_scientific_ method	video	22 05 2017	indian	26	14	10	7	12	14	18	13	18	13	2	13	14	13	13	7	7	1	14	7	10	9	45.625	64.16666667	45.625
the_scientific_ method	video	22 05 2017	indian	25	13	11	2	11	14	17	14	14	10	3	13	14	16	NA	16	10	1	2	10	13	11	61.25	53.33333333	61.25
the_scientific_ method	video	22 05 2017	indian	26	17	11	9	10	10	15	5	16	10	11	6	10	11	14	6	6	1	11	16	6	15	58.125	55.83333333	58.125
the_scientific_ method	video	22 05 2017	indian	24	12	12	7	10	13	14	15	13	11	8	13	14	16	8	12	7	1	13	9	8	13	47.5	47.5	47.5
the_scientific_ method	video	22 05 2017	indian	25	7	9	3	10	10	18	11	16	5	12	9	18	9	11	9	10	1	8	12	10	10	59.375	56.66666667	59.375
the_scientific_ method	video	22 05 2017	indian	29	10	11	16	13	14	13	11	14	2	2	13	14	13	12	14	14	1	14	8	15	20	50	45.83333333	50
literature_review	pdf	24 05 2017	indian	NA	11	13	7	13	14	15	11	14	2	2	14	16	8	7	14	3	1	10	10	17	14	60	59.16666667	60
literature_review	pdf	24 05 2017	indian	NA	10	6	1	12	14	14	7	14	1	2	17	20	10	19	15	7	1	11	16	11	19	56.25	46.66666667	56.25
literature_review	pdf	24 05 2017	indian	NA	19	17	7	11	18	14	10	15	10	6	10	17	14	12	11	13	1	18	18	13	17	60	43.33333333	60
literature_review	pdf	24 05 2017	indian	26	8	14	3	10	14	14	15	19	8	7	10	14	15	9	11	8	1	7	11	9	18	63.125	65	63.125
literature_review	pdf	24 05 2017	indian	NA	16	13	2	10	19	14	10	18	12	9	18	15	10	17	16	13	1	7	11	7	18	56.875	60.83333333	56.875
literature_review	pdf	24 05 2017	indian	NA	7	14	1	10	13	9	14	11	2	1	1	16	14	14	14	9	1	11	7	14	14	64.375	63.33333333	64.375
literature_review	pdf	24 05 2017	indian	NA	5	5	5	10	18	17	9	19	11	1	1	18	18	18	18	5	1	10	14	7	13	46.25	52.5	46.25
literature_review	pdf	24 05 2017	indian	NA	10	14	2	10	10	12	13	12	9	5	7	18	12	16	12	9	1	12	13	18	12	63.75	44.16666667	63.75
literature_review	pdf	24 05 2017	indian	NA	5	9	12	9	9	15	8	12	4	2	10	19	NA	8	12	7	1	18	15	14	19	48.75	55.83333333	48.75
literature_review	pdf	24 05 2017	indian	NA	14	13	12	9	11	13	9	14	8	5	12	15	9	14	13	9	1	8	3	11	14	NA	46.66666667	NA
literature_review	pdf	24 05 2017	indian	NA	10	12	2	13	2	15	12	15	9	5	11	12	14	8	17	2	1	2	8	10	13	50.625	51.66666667	50.625
planning_research	video	24 05 2017	indian	26	10	8	1	12	15	16	10	16	5	1	11	17	10	16	13	3	1	13	7	18	18	48.125	50.83333333	48.125
planning_research	video	24 05 2017	indian	23	13	7	1	12	18	19	16	14	5	2	2	19	16	19	18	2	1	13	13	18	13	59.375	46.66666667	59.375
planning_research	video	24 05 2017	indian	NA	13	14	14	11	9	13	NA	16	11	14	13	14	16	12	14	9	1	13	10	11	15	63.125	45.83333333	63.125
planning_research	video	24 05 2017	indian	24	14	10	1	10	20	16	15	16	10	3	8	19	19	17	16	6	1	14	11	18	18	59.375	NA	59.375
planning_research	video	24 05 2017	indian	NA	10	11	2	10	6	16	11	15	11	3	12	18	16	15	14	2	1	11	14	15	18	68.75	57.5	68.75
planning_research	video	24 05 2017	indian	NA	8	9	5	10	14	14	11	14	10	9	9	12	12	13	13	11	1	11	7	10	13	56.875	52.5	56.875
planning_research	video	24 05 2017	indian	24	10	11	2	10	16	15	15	12	12	10	12	11	14	10	10	11	1	9	16	14	12	55	53.33333333	55
planning_research	video	24 05 2017	indian	21	12	11	1	10	15	16	NA	15	5	5	5	11	10	10	10	6	1	10	10	16	11	55.625	59.16666667	55.625
planning_research	video	24 05 2017	indian	NA	1	2	1	7	1	20	2	18	1	7	1	16	1	18	18	1	1	3	1	20	8	51.25	NA	51.25
planning_research	video	24 05 2017	indian	NA	15	15	2	15	16	16	16	14	7	13	13	18	14	17	10	7	1	17	13	18	20	39.375	17.5	39.375
science	video_and_collaborative_activity	31 01 2017	saudi	27	7	12	4	13	12	13	5	10	10	3	10	10	9	10	11	7	1	9	10	10	14	63.125	66.66666667	63.125
science	video_and_collaborative_activity	31 01 2017	saudi	26	3	4	13	11	10	10	10	10	2	2	10	17	10	16	10	2	1	10	14	19	16	46.875	50.83333333	46.875
science	video_and_collaborative_activity	31 01 2017	indian	27	7	7	15	10	2	11	7	12	1	1	10	19	12	14	14	13	1	18	13	16	18	44.375	37.5	44.375
science	video_and_collaborative_activity	31 01 2017	saudi	27	8	9	2	10	16	16	11	14	7	2	16	15	18	12	18	2	1	16	15	18	17	50	46.66666667	50
science	video_and_collaborative_activity	31 01 2017	irish	45	9	7	7	10	10	14	11	8	3	7	10	8	7	12	8	7	1	7	10	15	15	71.875	46.66666667	71.875
science	video_and_collaborative_activity	31 01 2017	spanish	42	11	9	7	10	10	15	10	10	1	1	10	14	14	16	16	11	1	15	11	18	13	40.625	44.16666667	40.625
science	video_and_collaborative_activity	31 01 2017	chinese	23	8	8	1	10	16	10	10	10	5	1	10	10	10	10	10	1	1	10	5	10	10	56.875	45	56.875
science	video_and_collaborative_activity	31 01 2017	irish	40	5	5	2	8	5	11	5	11	5	3	4	13	12	17	12	2	1	12	17	14	19	48.125	36.66666667	48.125
science	video_and_collaborative_activity	31 01 2017	sri lankan	19	6	4	15	6	13	14	5	7	4	12	8	13	7	14	8	3	1	11	14	14	14	42.5	36.66666667	42.5
science	video_and_collaborative_activity	31 01 2017	indian	24	12	12	3	8	9	13	11	8	10	6	10	10	10	8	10	1	1	9	13	10	10	43.125	30	43.125
science	video	16 09 2017	irish	46	8	8	13	8	8	13	8	8	8	12	4	7	8	7	9	3	1	9	11	7	9	43.75	43.33333333	43.75
science	video	16 09 2017	irish	33	10	12	1	NA	2	11	11	8	14	4	3	6	18	7	10	1	1	3	5	8	7	37.5	36.66666667	37.5
science	video	16 09 2017	irish	34	1	1	1	6	2	5	6	6	15	19	1	1	5	1	20	1	1	6	14	10	9	35	NA	35
science	video	16 09 2017	irish	38	11	11	1	11	14	14	16	16	11	6	16	14	14	11	16	6	1	11	14	14	11	28.75	31.66666667	28.75
science	video	16 09 2017	indian	26	15	11	7	7	14	13	14	14	11	14	11	8	13	2	14	5	1	14	5	5	8	63.75	55	63.75
science	video	16 09 2017	irish	26	10	12	12	6	11	15	9	10	2	15	6	18	13	18	13	5	1	5	18	17	18	58.75	46.66666667	58.75
science	video	16 09 2017	irish	30	8.5	5	7	9	7	14	7	10	4	2	6	10	13	10	7	5	1	8	NA	10	10	46.25	43.33333333	46.25
science	video	16 09 2017	irish	24	14.5	14	2.5	15	10	20	18.5	18.5	9	7	7	7	7	2	10	7	1	7	7	9	7	41.25	33.33333333	41.25
science	video	16 09 2017	irish	24	14	13	2	13	13	18	13	15	6	4	2	15	14	11	13	1	1	14	3	11	12	50.3125	58.75	50.3125
science	video	16 09 2017	irish	23	12	12	11	10	10	13	12	14	9	7	3	14	10	10	13	10	1	11	9	10	16	56.25	48.33333333	56.25
the_scientific_ method	pdf	16 09 2017	lithuanian	34	15	14	3	10	13	14	14	11	9	3	13	13	13	13	14	8	1	13	13	13	16	46.875	57.5	46.875
the_scientific_ method	pdf	16 09 2017	egyptian	28	10	10	3	9	10	18	14	5	5	2	2	16	7	18	17	7	1	7	18	18	14	57.5	59.16666667	57.5
the_scientific_ method	pdf	16 09 2017	irish	35	13	12	4	13	2	18	13	10	14	7	4	13	13	10	18	1	1	8	18	13	15	41.875	49.16666667	41.875
the_scientific_ method	pdf	16 09 2017	irish	28	13	9	3	8	7	11	10	5	8	2	4	15	13	5	14	2	1	7	4	14	9	46.25	56.66666667	46.25
the_scientific_ method	pdf	16 09 2017	italian	42	16	14	7	11	10	15	14	11	13	3	11	8	14	10	14	14	1	11	8	4	5	38.75	38.33333333	38.75
the_scientific_ method	pdf	16 09 2017	irish	26	10	9	3	10	3	12	10	10	5	5	2	9	10	6	10	5	1	8	15	7	13	54.375	59.16666667	54.375
the_scientific_ method	pdf	16 09 2017	irish	34	13	12	2	9	13	13	12	13	13	3	3	6	12	4	7	2	1	7	13	8	11	35	43.33333333	35
the_scientific_ method	pdf	16 09 2017	portuguese	30	10	11	1	8	7	10	7	7	8	7	4	7	8	3	7	3	1	3	3	8	8	43.125	49.16666667	43.125
the_scientific_ method	pdf	16 09 2017	irish	26	13	13	13	14	14	13	14	13	14	8	10	14	14	14	14	7	1	13	13	14	16	29.375	37.5	29.375
planning_research	video_and_collaborative_activity	16 09 2017	irish	25	7	7	14	6	2	9	6	6	14	2	2	5	7	2	7	4	1	2	11	6	6	57.5	65	57.5
planning_research	video_and_collaborative_activity	16 09 2017	irish	39	11	11	5	11	13	11	11	11	10	13	12	16	11	13	13	11	1	1	14	14	14	22.5	35.83333333	22.5
planning_research	video_and_collaborative_activity	16 09 2017	irish	29	8	9	2	3	5	8	8	4	8	6	6	10	7	5	9	5	1	5	13	11	12	45.625	56.66666667	45.625
planning_research	video_and_collaborative_activity	16 09 2017	irish	24	10	13	2	12	11	13	12	8	10	4	4	12	9	7	9	2	1	7	7	9	12	28.125	37.5	28.125
planning_research	video_and_collaborative_activity	16 09 2017	irish	47	11	11	11	12	11	13	12	18	14	4	4	14	15	13	13	13	1	13	13	17	13	38.75	50.83333333	38.75
planning_research	video_and_collaborative_activity	16 09 2017	irish	44	5	7	1	2	8	11	7	11	10	1	16	11	11	2	14	2	1	13	14	13	13	55	62.5	55
planning_research	video_and_collaborative_activity	16 09 2017	irish	40	10	10	1	10	4	7	5	6	3	2	2	11	14	3	14	3	1	7	2	12	12	53.125	34.16666667	53.125
planning_research	video_and_collaborative_activity	16 09 2017	irish	36	12	12	7	13	12	14	13	11	10	8	8	11	13	14	13	13	1	12	13	13	12	34.375	35.83333333	34.375
planning_research	video_and_collaborative_activity	16 09 2017	irish	40	15	16	4	12	14	16	17	13	14	13	11	13	18	7	18	14	1	13	4	13	13	52.5	60.83333333	52.5
planning_research	video_and_collaborative_activity	16 09 2017	irish	38	5	7	2	7	7	14	9	7	9	2	2	8	13	7	13	2	1	10	13	10	18	65	71.66666667	65
planning_research	video_and_collaborative_activity	16 09 2017	irish	40	10	11	1	9	9	11	10	11	10	1	7	11	10	12	11	7	1	5	11	13	12	41.875	43.33333333	41.875
literature_review	pdf	16 09 2017	irish	47	11	8	13	12	7	13	7	7	10	7	7	7	10	8	11	5	1	6	10	8	8	40.625	49.16666667	40.625
literature_review	pdf	16 09 2017	irish	33	11	11	1	11	3	14	11	8	11	1	1	11	18	11	18	1	1	6	3	11	11	38.75	41.66666667	38.75
literature_review	pdf	16 09 2017	irish	34	8	6	6	6	1	7	3	3	14	2	2	5	6	2	7	1	1	1	6	10	6	43.125	46.66666667	43.125
literature_review	pdf	16 09 2017	irish	38	16	14	2	12	13	13	18	18	13	13	18	16	13	14	13	14	1	14	14	13	12	17.5	30	17.5
literature_review	pdf	16 09 2017	indian	36	11	11	15	7	11	11	11	11	14	11	11	3	11	11	11	7	1	7	19	2	4	64.375	69.16666667	64.375
literature_review	pdf	16 09 2017	irish	26	15	11	11	9	11	14	12	7	5	5	6	17	14	17	11	2	1	6	17	15	16	46.25	45	46.25
literature_review	pdf	16 09 2017	irish	30	17	16	2	14	15	16	20	16	7	6	6	10	16	6	16	6	1	6	6	7	20	43.75	45.83333333	43.75
literature_review	pdf	16 09 2017	irish	24	14	13	4	11	3	16	15	10	7	1	1	13	15	11	15	1	1	3	4	7	7	57.5	69.16666667	57.5
literature_review	pdf	16 09 2017	irish	23	13	11	1	11	20	16	7	16	10	1	14	11	20	11	19	11	1	3	18	14	18	40	45	40
science	video	1 02 2018	irish	28	7	8	1	10	1	3	8	5	8	1	3	7	3	2	4	7	1	4	7	13	14	68.125	56.66666667	68.125
science	video	1 02 2018	chinnese	38	7	10	4	17	2	4	18	13	11	7	3	16	11	5	20	2	1	2	16	18	5	15	45.83333333	15
science	video	1 02 2018	chinnese	25	0	13	3	14	4	10	13	13	14	2	10	8	14	13	14	13	1	10	7	12	9	35	52.5	35
science	video	1 02 2018	chinnese	23	5	10	8	15	14	14	14	14	14	13	1	8	16	7	20	11	1	1	3	7	8	47.5	63.33333333	47.5
science	video	1 02 2018	chinnese	23	2	8	3	14	1	0	6	15	5	1	1	2	14	13	9	1	1	1	15	7	11	50.625	60	50.625
science	video	1 02 2018	irish	24	14	10	12	14	16	15	12	7	12	4	3	16	17	11	13	5	1	13	7	16	12	26.25	37.5	26.25
science	video	1 02 2018	chinnese	23	13	16	2	13	14	16	14	15	11	7	12	15	17	16	16	10	1	4	11	8	11	53.125	54.16666667	53.125
science	video	1 02 2018	vietnamese	30	10	9	11	14	15	15	13	17	7	12	9	15	16	12	11	14	1	11	16	14	8	59.375	62.5	59.375
science	video	1 02 2018	chinnese	24	10	2	1	4	9	7	2	10	4	3	1	13	2	2	5	3	1	5	17	19	19	59.375	54.16666667	59.375
science	video	1 02 2018	indian	26	5	6	1	11	11	11	13	13	6	2	11	16	11	10	11	1	1	1	13	14	14	25	28.33333333	25
science	video	1 02 2018	indian	26	6	9	1	12	11	10	10	10	14	2	13	13	8	8	9	4	1	3	5	4	4	43.75	42.5	43.75
literature_review	video	15 02 2018	togolese	30	10	10	2	11	10	11	13	14	10	9	10	14	13	11	13	11	1	13	7	13	13	40.625	44.16666667	40.625
literature_review	video	15 02 2018	indian	26	9	7	1	14	16	14	12	9	7	1	7	19	16	13	13	6	1	1	13	14	15	53.125	56.66666667	53.125
literature_review	video	15 02 2018	nigerian	26	6	12	2	13	13	10	13	13	11	8	8	13	15	15	13	11	1	7	13	13	17	48.125	50.83333333	48.125
literature_review	video	15 02 2018	indian	25	7	8	2	13	11	10	12	8	13	6	8	7	13	3	10	8	1	13	7	8	9	50	64.16666667	50
literature_review	video	15 02 2018	pakistani	24	11	11	1	11	1	13	11	6	10	1	1	10	14	10	12	1	1	1	8	11	11	46.25	52.5	46.25
literature_review	video	15 02 2018	spanish	36	5	7	1	9	14	14	8	13	7	9	8	16	12	14	13	13	1	9	10	13	15	30.625	45.83333333	30.625
literature_review	video	15 02 2018	indian	26	11	10	1	15	1	16	13	16	11	2	17	7	14	8	2	2	1	1	5	9	7	52.5	49.16666667	52.5
literature_review	video	15 02 2018	indian	25	13	10	6	13	7	16	13	16	11	7	9	10	11	16	11	10	1	17	18	5	3	42.5	48.33333333	42.5
literature_review	video	15 02 2018	brazilian	28	8	8	1	7	1	9	8	5	2	2	3	8	13	11	14	2	1	1	6	11	8	55	50	55
literature_review	video	15 02 2018	irish	25	12	11	6	10	10	9	6	10	2	2	10	15	10	7	10	1	1	5	16	19	16	29.375	29.16666667	29.375
the_scientific_ method	video_and_collaborative_activity	8 02 2018	indian	28	10	11	2	13	14	14	14	11	11	2	6	8	15	2	16	2	1	11	9	7	9	40.625	38.33333333	40.625
the_scientific_ method	video_and_collaborative_activity	8 02 2018	indian	27	13	14	3	13	17	14	16	17	13	7	7	8	16	8	15	11	1	11	9	8	11	55	50	55
the_scientific_ method	video_and_collaborative_activity	8 02 2018	indian	26	10	10	2	8	1	17	13	11	10	2	1	14	8	8	14	1	1	1	6	8	8	61.25	65	61.25
the_scientific_ method	video_and_collaborative_activity	8 02 2018	indian	27	10	7	2	10	14	14	11	15	7	4	5	10	11	3	14	1	1	16	13	16	15	33.75	41.66666667	33.75
the_scientific_ method	video_and_collaborative_activity	8 02 2018	irish	23	5	7	16	7	13	7	12	7	7	8	7	10	8	7	11	9	1	10	10	9	7	56.25	42.5	56.25
the_scientific_ method	video_and_collaborative_activity	8 02 2018	chinnese	24	15	13	5	11	12	13	16	16	12	3	13	16	18	13	8	6	1	8	14	10	16	40	40.83333333	40
the_scientific_ method	video_and_collaborative_activity	8 02 2018	indian	26	7	9	3	9	13	16	15	15	11	4	6	11	6	7	11	12	1	7	6	19	16	55.625	61.66666667	55.625
the_scientific_ method	video_and_collaborative_activity	8 02 2018	indian	25	14	11	11	12	12	12	13	12	11	2	11	12	11	12	12	15	1	15	10	11	10	46.875	60	46.875
the_scientific_ method	video_and_collaborative_activity	8 02 2018	chinnese	30	16	13	1	13	18	18	13	9	16	10	5	11	18	12	14	3	1	11	6	7	9	53.75	60	53.75
the_scientific_ method	video_and_collaborative_activity	8 02 2018	irish	31	10	10	10	12	11	12	13	13	12	8	12	15	14	14	13	14	1	14	13	9	16	58.75	55.83333333	58.75
the_scientific_ method	video_and_collaborative_activity	8 02 2018	chinnese	27	10	18	7	10	11	8	7	7	7	11	10	7	7	13	11	11	1	11	13	10	13	56.25	64.16666667	56.25
planning_research	pdf	22 02 2018	chinnese	23	10	9	1	10	1	9	6	5	6	1	3	14	11	14	11	1	1	1	12	14	16	41.25	55	41.25
planning_research	pdf	22 02 2018	irish	24	17	17	2	16	16	16	14	12	15	7	14	13	11	2	9	5	1	10	2	14	12	26.25	40	26.25
planning_research	pdf	22 02 2018	indian	27	10	9	6	7	8	14	7	9	7	2	10	15	15	2	14	2	1	14	11	15	10	55.625	65.83333333	55.625
planning_research	pdf	22 02 2018	indian	25	11	9	2	9	4	9	8	11	13	4	2	10	14	8	11	2	1	3	13	8	9	53.125	35	53.125
planning_research	pdf	22 02 2018	irish	28	11	11	1	10	10	10	10	10	7	1	5	10	10	10	10	2	1	3	18	16	15	34.375	41.66666667	34.375
planning_research	pdf	22 02 2018	irish	29	10	10	10	10	13	16	7	15	5	11	15	9	7	7	8	8	1	14	15	14	13	36.875	45.83333333	36.875
planning_research	pdf	22 02 2018	chinnese	24	15	13	1	15	19	17	16	14	14	5	5	5	15	11	1	14	1	11	10	7	7	55.625	44.16666667	55.625
planning_research	pdf	22 02 2018	pakistani	24	11	11	1	9	10	10	10	10	13	2	10	13	8	16	10	7	1	11	3	16	16	51.875	65.83333333	51.875
planning_research	pdf	22 02 2018	indian	25	13	9	12	11	14	14	12	14	11	2	13	15	13	2	13	13	1	14	13	14	8	43.75	55	43.75
planning_research	pdf	22 02 2018	chinnese	30	65	45	60	55	70	70	60	70	55	10	65	75	65	10	65	65	5	70	65	70	40	60	53.33333333	60
