# Supplementary material for: Self-reported data for mental workload modelling in human-computer interaction and third-level education
Source: Data Brief. 2020 Mar 19;30:105433. doi: 10.1016/j.dib.2020.105433 (PMC7160424; doi:10.1016/j.dib.2020.105433)
Supplement: Supplementary file 1 [file mmc1.zip › data appendix C.csv]

TaskNumber	InterfaceVersion	CompletionTimeInSeconds	GenderCat	BornYear	LangCat	ContextBias	PastKnowledge	Skill	Motivation	Parallelism	Arousal	SolvingAndDeciding	SelectionOfResponse	TaskAndSpace	VerbalMaterial	VisualResources	AuditoryResources	ManualResponse	SpeechResponse	TaskDifficult	MentalDemand	TemporalDemand	Frustration	Effort	Performance	PhysicalDemand	mentalDemand+AF8-vs+AF8-temporalDemand	mentalDemand+AF8-vs+AF8-frustration	mentalDemand+AF8-vs+AF8-effort	mentalDemand+AF8-vs+AF8-performance	temporalDemand+AF8-vs+AF8-frustration	temporalDemand+AF8-vs+AF8-effort	temporalDemand+AF8-vs+AF8-performance	frustration+AF8-vs+AF8-effort	frustration+AF8-vs+AF8-performance	effort+AF8-vs+AF8-performance	physicalDemand+AF8-vs+AF8-mentalDemand	physcalDemand+AF8-vs+AF8-temporalDemand	physicalDemand+AF8-vs+AF8-performance	physicalDemand+AF8-vs+AF8-effort	physicalDemand+AF8-vs+AF8-frustration	NasaTLXRaw	NASATLX	WP
7	modified	251	male	1980	other	66	71	82	37	1	21	32	14	34	3	3	23	6	37	19	4	1	1	50	50	0	0	0	1	1	0	1	1	1	1	1	1	1	1	1	1	17.67	31	19
1	modified	186	male	1980	other	4	70	86	72	13	4	13	7	21	17	15	3	13	3	11.5	50	62	5	20	67	0	0	0	1	1	0	1	0	1	1	1	1	1	1	1	1	28.33	36.87	11.5
7	modified	114	female	1982	french	34	80	25	50	60	60	33	67	20	33	60	60	20	20	39.125	30	30	30	34	68	0	1	0	0	1	0	0	0	0	1	1	1	1	1	1	1	26	30.8	39.13
1	modified	26	female	1982	french	31	61	33	30	36	39	44	59	53	27	56	30	58	32	44.875	28	31	20	28	99	0	1	0	0	1	0	0	0	1	1	1	1	1	1	1	1	18	21.27	44.88
7	modified	144	male	1989	french	0	75	78	77	15	79	67	60	76	0	0	80	77	0	45	15	79	82	68	25	0	1	1	0	1	1	1	0	0	0	0	1	1	1	1	1	53.17	68.73	45
1	modified	8	male	1989	french	0	90	32	91	0	100	33	32	33	0	59	0	32	34	27.875	38	36	16	63	82	0	0	0	1	1	0	0	1	1	1	1	1	1	1	1	1	28.5	34.47	27.88
8	modified	12	male	1989	french	68	80	18	100	15	38	67	64	69	81	90	40	60	0	58.875	90	63	68	68	78	0	0	1	1	1	0	0	1	1	0	0	1	1	1	1	1	51.83	60.73	58.88
7	modified	NA	male	1990	french	74	23	72	29	28	50	73	73	29	97	50	70	50	72	64.25	70	50	30	84	26	0	0	0	0	0	0	0	1	1	1	1	1	1	1	1	1	51.33	66.27	64.25
1	modified	200	male	1990	french	63	71	20	17	73	18	72	26	27	60	33	10	9	30	33.375	16	1	12	14	73	0	0	0	1	1	1	1	1	1	1	1	1	1	1	1	1	11.67	17.6	33.38
7	modified	NA	male	1987	italian	56	6	20	12	1	8	88	67	32	50	67	67	33	50	56.75	50	84	84	43	3	0	1	1	1	1	1	0	0	0	0	1	1	1	1	1	1	59.67	78.87	56.75
1	modified	33	male	1987	italian	29	95	95	95	5	4	5	5	30	5	5	0	15	5	8.75	5	5	5	5	95	0	1	0	1	1	0	1	1	1	1	1	1	1	1	1	1	4.17	5	8.75
7	modified	126	female	1980	german	10	0	0	80	0	0	40	0	0	30	30	0	0	0	12.5	40	1	5	32	80	0	0	0	1	0	1	1	1	1	1	0	1	1	1	1	1	16.33	26.07	12.5
1	modified	5	female	1980	german	0	85	0	100	0	67	20	20	20	20	30	0	20	0	16.25	10	10	10	10	95	0	0	0	1	1	1	1	1	1	1	1	1	1	1	1	1	7.5	8.33	16.25
8	modified	NA	female	1980	german	22	32	33	85	0	73	87	1	15	15	91	0	0	0	26.125	77	53	23	74	81	0	0	0	0	0	0	1	1	1	1	0	1	1	1	1	1	41	57.8	26.13
5	modified	98	female	1980	german	15	32	32	100	0	61	40	10	0	68	30	0	20	0	21	32	60	20	60	40	0	1	0	0	0	0	0	0	1	1	0	1	1	1	1	1	38.67	49.87	21
7	modified	62	female	1977	english	23	18	18	26	19	22	30	20	8	39	68	24	7	2	24.75	68	36	55	55	24	0	0	0	0	0	0	0	0	1	0	0	1	1	1	1	1	48.33	55.67	24.75
1	modified	8	female	1977	english	26	83	78	71	18	56	23	46	21	15	23	21	21	21	23.875	18	76	22	77	76	0	1	1	1	1	1	0	0	1	1	1	1	1	1	1	1	36.17	47.67	23.88
8	modified	NA	female	1977	english	27	39	63	60	35	43	83	21	67	21	75	18	21	26	41.5	70	68	71	61	63	0	0	0	0	0	0	0	0	0	0	0	1	1	1	1	1	51.17	66.27	41.5
5	modified	111	female	1977	english	26	15	21	85	18	36	30	62	63	12	11	14	65	18	34.375	74	69	78	74	74	0	1	1	0	1	1	0	0	0	0	1	1	1	1	1	1	53.5	64.4	34.38
7	modified	59	female	1984	french	70	98	88	33	8	79	68	69	0	30	67	22	16	16	36	38	28	39	65	73	0	0	1	0	0	1	1	1	0	0	0	1	1	1	1	1	32.83	41.6	36
1	modified	24	female	1984	french	22	90	59	22	17	87	56	31	15	66	29	2	61	0	32.5	36	18	19	26	79	0	0	0	1	1	0	1	1	1	1	1	1	1	1	1	1	20	24.8	32.5
8	modified	18	female	1984	french	95	25	16	24	94	94	86	18	67	13	100	13	15	10	40.25	85	89	6	84	74	0	0	1	1	0	1	1	0	0	0	0	1	1	1	1	1	48.33	55	40.25
5	modified	21	female	1984	french	7	67	62	73	2	75	71	15	1	11	20	0	17	0	16.875	65	20	12	69	74	0	1	0	1	1	0	1	1	1	1	1	1	1	1	1	1	32	40.53	16.88
7	modified	357	male	1979	portuguese	29	55	11	40	55	50	50	6	13	74	23	70	30	50	39.5	78	55	68	75	30	0	0	0	1	0	1	1	0	0	0	0	1	1	1	1	1	57.67	70.93	39.5
1	modified	160	male	1979	portuguese	5	50	33	50	3	50	58	38	28	32	59	28	27	51	40.125	35	28	34	35	50	0	1	0	1	1	0	1	1	1	1	1	1	1	1	1	1	30.33	38.53	40.13
8	modified	NA	male	1979	portuguese	65	66	50	85	21	50	60	13	7	55	33	45	29	27	33.625	25	65	50	65	75	0	0	0	1	0	1	1	0	0	0	0	1	1	1	1	1	38.33	47.67	33.63
7	modified	69	female	1985	other	100	100	68	37	0	76	27	0	0	31	28	0	0	0	10.75	6	1	73	5	100	0	0	1	0	0	1	1	0	0	0	0	1	1	1	1	1	14.17	27.07	10.75
1	modified	6	female	1985	other	0	66	60	48	0	77	0	0	29	33	50	0	0	0	14	1	1	1	11	100	0	0	0	1	1	0	1	1	1	1	1	1	1	1	1	1	2.33	3.33	14
8	modified	NA	female	1985	other	89	19	10	81	54	79	73	19	79	63	100	74	20	70	62.25	76	97	16	92	95	0	1	0	0	0	0	1	0	1	1	0	1	1	1	1	1	47.67	72.4	62.25
5	modified	92	female	1985	other	2	72	19	76	74	13	68	50	41	1	63	0	46	0	33.625	73	86	59	71	76	0	1	0	0	0	0	0	0	1	1	0	1	1	1	1	1	52.17	69.47	33.63
9	modified	121	female	1977	english	27	82	32	71	29	29	24	24	25	65	63	63	24	30	39.75	61	61	23	75	61	0	1	0	0	0	0	1	0	1	1	0	1	1	1	1	1	43.17	59.27	39.75
3	modified	54	female	1977	english	25	28	32	56	20	20	39	31	36	32	34	38	32	29	33.875	60	43	41	62	41	0	0	0	1	0	0	1	1	1	1	0	1	1	1	1	1	44.17	56.93	33.88
4	modified	NA	female	1977	english	24	33	31	65	23	26	33	59	26	25	25	27	27	24	30.75	24	27	27	27	25	0	0	0	0	0	0	1	0	1	1	0	1	1	1	1	1	30	32.4	30.75
2	modified	NA	female	1977	english	21	31	31	66	31	31	59	58	28	24	28	28	26	25	34.5	67	25	21	68	19	0	0	0	1	0	0	0	0	1	1	0	1	1	1	1	1	43.67	54.87	34.5
6	modified	NA	female	1977	english	27	29	30	67	29	23	28	74	21	23	24	23	52	24	33.625	30	59	27	67	27	0	1	0	0	1	0	0	0	1	1	0	1	1	1	1	1	42.67	55.47	33.63
8	modified	NA	male	1980	other	26	33	28	31	8	74	27	28	32	1	16	22	7	5	17.25	57	52	26	38	57	0	0	0	0	0	1	1	0	1	1	1	1	1	1	1	1	36	45.6	17.25
9	modified	122	female	1980	german	19	68	33	69	66	54	66	5	4	64	63	67	36	0	38.125	68	68	32	67	18	0	0	0	1	0	0	0	0	1	1	0	1	1	1	1	1	52.83	67.2	38.13
3	modified	74	female	1980	german	1	60	57	99	23	60	59	44	7	78	71	0	39	0	37.25	43	11	1	60	78	0	0	0	0	0	0	1	1	1	1	0	1	1	1	1	1	22.83	36.27	37.25
4	modified	74	female	1980	german	12	57	44	90	29	55	58	38	38	37	71	8	40	2	36.5	63	25	9	57	69	0	0	0	0	1	0	1	1	1	1	1	1	1	1	1	1	30.83	42.47	36.5
2	modified	NA	female	1980	german	8	12	10	85	0	54	9	9	8	86	67	1	5	0	23.125	22	1	1	27	89	0	0	0	1	0	0	1	1	1	1	0	1	1	1	1	1	10.33	17.27	23.13
6	modified	NA	female	1980	german	28	16	17	91	22	56	22	4	0	100	32	100	0	0	32.25	62	1	1	74	74	0	0	0	0	0	0	1	1	1	1	0	1	1	1	1	1	27.33	45.8	32.25
9	modified	NA	female	1984	french	2	69	14	73	81	74	33	33	24	60	69	71	21	30	42.625	59	63	21	63	1	0	1	0	0	0	0	0	0	1	1	1	1	1	1	1	1	50.83	66.33	42.63
3	modified	58	female	1984	french	10	71	68	68	1	76	67	13	15	8	68	0	63	0	29.25	63	7	4	77	86	0	0	0	1	1	0	1	1	1	1	1	1	1	1	1	1	27.5	39	29.25
4	modified	46	female	1984	french	20	71	69	68	1	90	68	20	8	8	78	0	23	7	26.5	77	1	1	81	100	0	0	0	1	1	0	1	1	1	1	0	1	1	1	1	1	26.67	42.6	26.5
2	modified	NA	female	1984	french	11	76	85	69	0	89	37	12	13	14	79	0	33	0	23.5	38	1	22	74	100	0	0	0	1	1	0	1	1	1	1	0	1	1	1	1	1	22.5	33.87	23.5
6	modified	NA	female	1984	french	3	11	70	70	1	71	71	4	19	74	76	82	7	12	43.125	68	14	8	71	100	0	0	0	1	1	0	1	1	1	1	1	1	1	1	1	1	26.83	34.93	43.13
8	modified	NA	male	1990	french	76	78	50	63	13	56	86	15	79	14	79	14	16	80	47.875	72	50	24	74	76	0	0	0	1	1	0	1	1	1	1	1	1	1	1	1	1	40.67	50.4	47.88
5	modified	13	male	1990	french	61	86	85	74	64	54	64	35	37	72	72	29	29	28	45.75	50	15	14	64	64	0	0	0	1	1	0	1	1	1	1	1	1	1	1	1	1	29.83	42	45.75
9	modified	150	male	1990	french	50	81	62	72	26	55	79	64	56	81	38	77	23	60	59.75	80	65	38	85	13	0	0	0	1	0	0	1	0	1	1	0	1	1	1	1	1	59.17	76.8	59.75
3	modified	109	male	1990	french	45	78	73	71	60	59	69	81	39	72	70	37	72	39	59.875	63	70	29	71	69	0	1	0	1	1	0	0	0	1	1	1	1	1	1	1	1	44	56.13	59.88
4	modified	161	male	1990	french	43	76	74	71	39	55	60	76	34	76	71	32	54	39	55.25	63	71	70	78	68	0	1	1	1	1	0	0	1	0	1	0	1	1	1	1	1	52.33	61.27	55.25
2	modified	NA	male	1990	french	81	77	17	39	25	64	79	5	76	58	76	30	29	50	50.375	33	84	8	69	82	0	1	0	1	0	0	0	0	1	1	0	1	1	1	1	1	35.33	55.93	50.38
6	modified	NA	male	1990	french	59	84	11	71	14	69	81	13	72	88	40	84	21	92	61.375	75	14	14	76	29	0	0	0	0	1	0	1	1	1	1	1	1	1	1	1	1	41.67	61.67	61.38
7	modified	11	male	1980	german	67	100	100	100	0	21	73	74	0	18	57	56	59	56	49.125	39	15	58	81	100	0	0	0	1	0	0	1	1	1	1	0	1	1	1	1	1	32.17	43.27	49.13
1	modified	13	male	1980	german	0	97	100	100	0	32	17	18	63	63	63	0	64	0	36	19	64	82	19	100	0	0	0	0	1	0	0	1	1	1	1	1	1	1	1	1	30.67	25.87	36
8	modified	NA	male	1980	german	100	81	79	85	5	59	81	10	87	0	65	61	0	0	38	39	8	20	65	64	0	0	0	1	1	1	1	1	1	1	1	1	1	1	1	1	28	40.33	38
5	modified	12	male	1980	german	14	84	85	77	0	58	67	22	4	28	65	0	67	0	31.625	57	95	12	70	100	0	1	0	1	1	0	0	0	1	1	1	1	1	1	1	1	39	54.07	31.63
5	modified	87	male	1980	other	7	93	90	71	2	64	25	68	30	16	21	5	32	3	25	89	66	23	75	80	0	0	0	0	0	0	0	1	1	1	1	1	1	1	1	1	45.5	59.73	25
9	modified	150	male	1980	other	16	31	4	28	10	32	98	75	89	97	68	88	20	7	67.75	82	90	61	84	4	0	0	0	0	0	0	1	0	1	1	0	1	1	1	1	1	68.83	84.6	67.75
3	modified	140	male	1980	other	0	89	90	91	4	86	85	77	15	30	79	4	80	2	46.5	90	51	28	53	80	0	0	0	0	0	1	1	1	1	1	1	1	1	1	1	1	40.33	53.07	46.5
4	modified	158	male	1980	other	4	82	76	11	23	22	63	8	20	3	95	4	59	0	31.5	88	35	66	59	88	0	0	0	0	0	0	1	1	1	1	1	1	1	1	1	1	43.33	53.4	31.5
2	modified	NA	male	1980	other	0	67	66	88	7	77	2	8	12	98	93	1	5	0	27.375	69	13	31	14	95	0	0	0	0	0	1	1	1	1	1	0	1	1	1	1	1	22	32.73	27.38
6	modified	NA	male	1980	other	10	56	32	15	46	33	95	8	66	94	67	96	5	4	54.375	31	44	34	91	3	0	0	0	0	0	0	1	1	1	1	0	1	1	1	1	1	49.5	62.13	54.38
9	modified	150	male	1980	german	0	84	24	88	10	87	97	17	0	94	18	96	0	0	40.25	11	86	17	86	16	0	1	1	1	1	0	0	0	1	1	1	1	1	1	1	1	47.33	71.27	40.25
3	modified	203	male	1980	german	0	57	59	92	8	96	60	34	3	93	92	0	100	0	47.75	100	15	1	100	100	0	0	0	0	0	0	1	1	1	1	0	1	1	1	1	1	36	62.07	47.75
4	modified	67	male	1980	german	0	90	91	87	13	95	96	29	1	94	94	0	88	0	50.25	96	15	1	96	86	0	0	0	0	1	0	1	1	1	1	1	1	1	1	1	1	37	51.53	50.25
2	modified	NA	male	1980	german	74	93	17	6	0	93	0	0	0	34	38	2	8	0	10.25	6	1	1	60	20	0	0	0	1	1	0	1	1	1	1	0	1	1	1	1	1	24.67	42.73	10.25
6	modified	NA	male	1980	german	18	37	36	100	0	99	0	62	0	91	0	100	0	0	31.625	38	1	1	74	94	0	0	0	1	1	0	1	1	1	1	1	1	1	1	1	1	20	29.53	31.63
9	modified	150	female	1985	other	0	2	2	81	76	72	76	0	0	99	83	100	0	47	50.625	100	100	100	100	1	0	1	0	0	0	0	0	0	0	0	0	1	1	1	1	1	83.17	99.93	50.63
3	modified	90	female	1985	other	0	57	50	56	89	80	84	63	68	75	74	0	0	0	45.5	74	50	1	78	100	0	0	0	1	1	0	1	1	1	1	1	1	1	1	1	1	33.83	42.33	45.5
4	modified	94	female	1985	other	92	64	52	58	91	76	76	66	60	76	77	0	50	0	50.625	84	19	82	84	70	0	0	1	0	0	1	1	1	0	0	0	1	1	1	1	1	49.83	71.8	50.63
2	modified	NA	female	1985	other	0	0	0	0	0	81	0	0	64	100	85	0	58	0	38.375	73	48	1	75	100	0	1	0	1	1	0	1	1	1	1	1	1	1	1	1	1	32.83	39.4	38.38
6	modified	NA	female	1985	other	0	0	0	73	64	81	80	0	61	100	100	100	0	100	67.625	82	26	30	90	92	0	0	0	0	0	0	1	1	1	1	0	1	1	1	1	1	39.33	58.4	67.63
8	modified	58	male	1987	italian	50	33	33	70	0	65	50	10	10	10	71	100	5	0	32	68	50	20	40	69	0	0	0	0	0	0	1	1	1	1	0	1	1	1	1	1	34.83	47.53	32
5	modified	79	male	1987	italian	10	75	70	50	20	66	33	68	33	0	80	0	70	0	35.5	33	70	20	20	50	0	1	0	0	0	0	0	0	1	1	1	1	1	1	1	1	32.17	46.13	35.5
9	modified	150	male	1987	italian	55	33	34	66	66	60	65	50	20	70	50	71	50	0	47	68	68	68	30	10	0	1	1	0	0	0	0	0	0	0	0	1	1	1	1	1	54	64.4	47
7	modified	NA	female	1987	italian	72	99	99	7	3	11	32	10	20	82	54	77	17	8	37.5	56	99	99	58	73	0	1	0	0	1	1	0	0	0	0	1	1	1	1	1	1	56.5	73.27	37.5
1	modified	NA	female	1987	italian	1	100	100	0	0	0	1	1	1	2	1	2	1	2	1.375	1	1	99	2	100	0	1	1	0	1	1	0	0	0	0	1	1	1	1	1	1	17.17	33.53	1.38
8	modified	NA	female	1987	italian	65	0	0	0	0	18	100	0	0	1	83	65	0	0	31.125	100	100	100	72	100	0	1	1	1	1	1	1	0	0	0	0	1	1	1	1	1	62	79.2	31.13
5	modified	NA	female	1987	italian	0	100	100	68	0	68	24	71	2	2	2	1	68	0	21.25	66	32	66	67	67	0	1	0	1	1	0	0	0	0	1	1	1	1	1	1	1	44	46	21.25
9	modified	NA	female	1987	italian	0	0	0	100	0	0	80	1	1	96	0	97	1	1	34.625	6	9	100	100	1	0	1	1	0	0	1	0	0	0	0	1	1	1	1	1	1	52.33	56.8	34.63
3	modified	NA	female	1987	italian	1	100	99	29	1	99	0	0	0	0	0	0	0	0	0	2	1	86	5	99	0	1	1	1	1	1	0	0	0	0	0	1	1	1	1	1	15.83	30.2	0
4	modified	NA	female	1987	italian	1	0	0	0	0	0	0	3	4	4	4	1	2	2	2.5	1	1	1	4	3	0	0	1	0	1	1	0	0	1	1	1	1	1	1	1	1	17.33	27	2.5
2	modified	NA	female	1987	italian	0	100	100	0	0	0	0	0	0	0	0	0	0	0	0	1	1	99	1	100	0	1	1	0	1	1	0	0	0	0	0	1	1	1	1	1	17	33.53	0
6	modified	NA	female	1987	italian	0	100	0	0	0	0	0	0	0	0	0	100	0	68	21	1	1	98	1	1	0	1	1	0	0	0	0	0	0	0	0	1	1	1	1	1	33.33	33.4	21
7	modified	NA	female	1986	italian	0	90	100	0	0	0	40	0	0	10	10	0	0	30	11.25	20	1	30	10	100	0	0	1	1	1	1	1	1	0	0	1	1	1	1	1	1	10.17	14.73	11.25
1	modified	NA	female	1986	italian	0	80	80	10	0	50	30	0	0	50	60	0	10	0	18.75	50	10	80	30	100	0	1	1	0	1	1	1	1	0	0	1	1	1	1	1	1	28.33	38.67	18.75
8	modified	NA	female	1986	italian	80	10	20	80	0	50	100	0	20	0	100	0	20	0	30	90	1	80	70	90	0	0	1	1	0	1	1	1	0	0	0	1	1	1	1	1	41.83	64.73	30
5	modified	NA	female	1986	italian	0	100	90	100	0	70	60	10	0	70	30	0	30	0	25	30	100	70	60	100	0	1	1	1	1	0	0	0	0	1	1	1	1	1	1	1	43.33	57.33	25
9	modified	NA	female	1986	italian	0	30	30	80	0	80	80	0	0	90	50	100	0	0	40	80	70	100	70	1	0	1	1	1	0	1	0	0	0	0	0	1	1	1	1	1	69.83	83.27	40
3	modified	NA	female	1986	italian	0	80	50	80	0	70	0	0	0	0	20	0	30	0	6.25	30	10	60	40	100	0	0	0	1	1	0	1	1	1	1	1	1	1	1	1	1	23.33	22	6.25
4	modified	NA	female	1986	italian	0	100	80	70	0	50	30	0	0	0	20	0	20	0	8.75	20	1	40	20	100	0	0	0	1	1	1	1	1	1	1	1	1	1	1	1	1	13.5	14.73	8.75
2	modified	NA	female	1986	italian	0	100	0	0	0	0	0	0	0	0	0	0	0	0	0	1	1	70	1	1	0	1	1	1	1	1	0	0	0	0	1	1	1	1	1	1	28.67	43.6	0
6	modified	NA	female	1986	italian	0	100	70	20	0	0	70	30	0	80	40	80	0	0	37.5	10	1	10	10	100	0	0	0	1	1	0	0	1	1	1	1	1	1	1	1	1	5.17	4.87	37.5
7	modified	NA	female	1981	italian	50	41	39	0	53	100	37	37	61	72	28	64	37	42	47.25	35	51	37	31	50	0	1	0	0	0	0	0	1	1	1	1	1	1	1	1	1	34	42.87	47.25
7	modified	NA	female	1986	italian	41	62	66	38	61	36	72	60	64	56	62	84	43	58	62.375	15	48	54	41	64	0	1	0	1	0	0	1	1	1	1	0	1	1	1	1	1	32.33	37.07	62.38
1	modified	NA	female	1981	italian	0	50	50	50	0	26	39	37	66	44	34	50	50	34	44.25	1	1	1	1	41	0	1	0	0	0	0	0	0	0	1	1	1	1	1	1	1	10.5	12.6	44.25
1	modified	NA	female	1986	italian	69	47	47	43	44	45	53	49	31	29	64	28	43	35	41.5	7	50	25	31	60	0	1	1	0	1	0	0	0	0	1	1	1	1	1	1	1	25.5	35.33	41.5
8	modified	NA	female	1981	italian	84	65	62	56	26	63	69	58	67	63	67	68	68	64	65.5	40	36	40	8	74	0	0	0	1	0	0	0	0	0	1	1	1	1	1	1	1	25	31.87	65.5
8	modified	NA	female	1986	italian	100	50	56	52	50	50	54	50	50	50	71	67	54	50	55.75	25	77	45	54	46	0	1	1	1	1	1	0	0	0	0	1	1	1	1	1	1	42.5	55.2	55.75
5	modified	NA	female	1981	italian	15	6	23	16	26	29	41	23	24	10	12	11	12	12	18.125	22	16	24	28	41	0	0	0	0	0	0	0	0	0	1	1	1	1	1	1	1	24.83	28.47	18.13
5	modified	NA	female	1986	italian	50	42	48	50	50	50	48	57	61	34	60	50	50	50	51.25	44	66	64	43	54	0	1	1	1	0	1	0	1	1	1	1	1	1	1	1	1	43.83	52.73	51.25
9	modified	NA	female	1986	italian	52	50	44	54	43	41	55	52	47	53	50	50	50	50	50.875	57	60	54	48	46	0	1	1	0	1	1	0	0	0	0	1	1	1	1	1	1	45.5	55.6	50.88
9	modified	NA	female	1981	italian	78	6	7	34	4	50	79	18	78	81	66	100	10	11	55.375	72	68	93	63	28	0	0	1	0	1	1	0	0	0	0	0	1	1	1	1	1	61.33	77	55.38
7	modified	7	female	1984	chinese	0	0	0	100	0	50	5	0	0	0	50	16	0	0	8.875	9	1	1	50	100	0	1	1	0	1	0	1	1	1	0	0	1	1	1	1	1	10.17	14.93	8.88
1	modified	92	female	1984	chinese	100	53	25	74	0	50	69	0	0	0	0	0	0	0	8.625	69	1	1	50	50	0	0	0	1	1	1	0	1	1	1	1	1	1	1	1	1	28.5	40.73	8.63
8	modified	NA	female	1984	chinese	0	0	0	88	0	78	56	0	0	0	100	9	0	0	20.625	18	100	1	60	1	0	1	0	1	0	0	0	0	1	1	0	1	1	1	1	1	46.33	66.2	20.63
5	modified	74	female	1984	chinese	0	16	50	50	0	50	20	0	2	0	50	0	0	0	9	27	60	6	50	50	0	1	0	1	1	0	0	0	1	1	0	1	1	1	1	1	32.17	47.33	9
3	modified	143	male	1987	italian	5	85	50	66	30	50	10	66	30	0	90	0	90	0	35.75	30	5	5	10	70	0	0	0	0	1	1	1	1	1	1	1	1	1	1	1	1	13.33	21	35.75
4	modified	238	male	1987	italian	5	15	66	50	25	50	30	5	10	0	90	0	90	0	28.125	33	10	70	32	71	0	0	1	1	1	1	1	1	1	1	1	1	1	1	1	1	29	37.27	28.13
2	modified	NA	male	1987	italian	1	95	65	65	0	50	3	3	0	0	100	0	68	0	21.75	10	15	5	8	95	0	1	0	1	1	0	1	1	1	1	1	1	1	1	1	1	7.17	8.47	21.75
6	modified	NA	male	1987	italian	2	90	90	85	0	50	3	3	3	90	10	100	3	0	26.5	66	60	8	10	90	0	0	0	1	1	0	0	1	1	1	1	1	1	1	1	1	25.67	31.07	26.5
7	modified	NA	male	1986	polish	60	75	75	30	20	30	70	50	50	80	80	50	30	30	55	50	10	75	70	60	0	1	1	1	0	1	1	1	0	0	0	1	1	1	1	1	40.83	57	55
1	modified	25	male	1986	polish	0	85	50	30	10	30	20	60	50	80	60	10	20	20	40	50	1	10	40	80	0	1	0	1	1	0	0	0	1	1	1	1	1	1	1	1	20.17	21	40
8	modified	NA	male	1986	polish	61	50	65	50	17	40	81	17	67	63	74	72	21	27	52.75	64	22	50	68	45	0	0	0	0	0	1	1	1	1	1	0	1	1	1	1	1	43.17	58.6	52.75
7	modified	NA	male	1990	portuguese	5	90	90	90	50	80	80	50	0	0	100	0	5	0	29.375	50	15	15	50	80	0	0	0	1	0	1	1	1	1	1	0	1	1	1	1	1	25	37	29.38
1	modified	25	male	1990	portuguese	0	90	90	90	0	90	15	20	0	0	100	0	90	0	28.125	5	15	15	5	90	0	0	1	1	1	1	1	1	0	1	1	1	1	1	1	1	8.33	10	28.13
8	modified	NA	male	1990	portuguese	90	90	0	90	0	90	25	5	5	5	85	85	0	0	26.25	25	85	25	80	75	0	1	0	1	1	1	1	1	1	1	1	1	1	1	1	1	40	47.67	26.25
5	modified	171	male	1990	portuguese	90	90	90	90	25	90	20	15	5	0	80	0	5	0	15.625	15	85	30	30	70	0	1	1	1	0	0	0	0	0	0	1	1	1	1	1	1	31.67	46.33	15.63
9	modified	150	male	1990	portuguese	0	50	25	80	5	90	30	0	0	90	15	90	0	0	28.125	90	90	80	75	1	0	1	1	1	1	0	0	0	0	0	1	1	1	1	1	1	72.33	87.13	28.13
3	modified	135	male	1990	portuguese	0	90	90	90	0	85	15	10	0	0	90	0	5	0	15	20	20	15	15	75	0	0	0	1	1	1	1	1	1	1	1	1	1	1	1	1	15.83	19.67	15
4	modified	214	male	1990	portuguese	0	90	90	90	0	80	25	5	0	0	90	0	0	0	15	20	5	20	20	75	0	0	0	1	0	1	1	1	1	1	1	1	1	1	1	1	15	20.33	15
2	modified	NA	male	1990	portuguese	80	90	10	20	0	60	25	5	15	90	90	0	0	0	28.125	80	10	70	85	80	0	0	1	1	1	1	1	1	1	0	0	1	1	1	1	1	44.17	62.33	28.13
6	modified	NA	male	1990	portuguese	0	90	10	90	0	80	80	0	0	85	70	90	0	0	40.625	15	15	20	75	95	0	0	0	1	0	1	1	1	1	0	0	1	1	1	1	1	21.67	34.67	40.63
8	modified	47	female	1982	french	74	0	28	75	70	86	76	32	76	17	100	76	7	8	49	70	40	60	75	82	0	0	0	0	1	1	0	1	1	0	1	1	1	1	1	1	43.83	50.8	49
5	modified	122	female	1982	french	5	75	69	76	25	78	80	24	26	100	80	0	26	25	45.125	85	100	70	80	98	0	1	0	0	1	0	0	0	1	1	1	1	1	1	1	1	56.17	66.2	45.13
9	modified	110	female	1982	french	72	80	73	100	70	84	72	80	85	100	100	97	0	3	67.125	94	88	73	81	2	0	0	0	1	0	0	1	0	1	0	0	1	1	1	1	1	72.33	85.93	67.13
3	modified	128	female	1982	french	5	68	86	94	24	85	70	84	26	0	100	0	73	0	44.125	66	29	63	81	95	0	0	0	1	1	1	1	1	1	1	1	1	1	1	1	1	40.67	46.8	44.13
4	modified	165	female	1982	french	7	71	92	100	34	71	74	90	25	100	84	0	72	0	55.625	69	13	59	93	96	0	0	0	1	1	0	1	1	1	1	1	1	1	1	1	1	39.67	45.6	55.63
2	modified	351	female	1982	french	15	30	22	60	0	67	0	0	10	100	100	0	0	0	26.25	94	62	68	63	100	0	0	0	0	1	1	1	1	1	1	1	1	1	1	1	1	47.83	50.87	26.25
6	modified	202	female	1982	french	29	18	80	93	36	69	75	83	28	97	66	100	65	0	64.25	89	65	72	87	93	0	0	0	0	1	1	1	1	1	1	1	1	1	1	1	1	53.33	57.4	64.25
1	modified	7	male	1989	french	0	76	97	94	1	53	3	8	0	0	82	0	23	50	20.75	1	1	1	1	100	0	1	0	0	0	0	0	0	1	1	1	1	1	1	1	1	0.67	0.8	20.75
8	modified	36	male	1989	french	95	100	98	95	0	100	92	36	77	89	91	91	35	50	70.125	69	9	27	97	50	0	0	0	1	0	0	1	0	1	0	0	1	1	1	1	1	42	59.47	70.13
5	modified	15	male	1989	french	0	96	100	88	0	84	68	67	18	13	78	0	63	50	44.625	15	50	28	73	84	0	0	0	1	1	0	0	1	1	1	1	1	1	1	1	1	30.33	34.8	44.63
9	modified	123	male	1989	french	0	100	100	92	0	15	93	50	0	97	100	100	63	50	69.125	76	79	81	83	1	0	0	0	1	0	0	1	0	1	0	0	1	1	1	1	1	69.67	81.13	69.13
5	modified	12	male	1989	french	0	79	67	88	0	0	38	63	59	0	0	0	15	0	21.875	40	39	39	59	100	0	0	0	1	1	0	0	0	1	1	1	1	1	1	1	1	29.5	32.8	21.88
9	modified	150	male	1989	french	37	25	68	100	0	0	76	68	66	74	76	75	37	76	68.5	76	75	41	74	75	0	0	0	1	1	0	0	1	1	1	1	1	1	1	1	1	48.5	56.07	68.5
3	modified	106	male	1989	french	1	67	61	100	1	1	18	69	32	1	1	1	1	1	15.5	68	1	1	66	99	0	0	0	0	1	0	0	1	1	1	1	1	1	1	1	1	22.83	27.53	15.5
4	modified	58	male	1989	french	0	35	68	98	64	66	68	67	31	0	0	0	0	0	20.75	65	63	2	69	99	0	1	0	0	1	0	0	0	1	1	1	1	1	1	1	1	33.33	43.6	20.75
2	modified	NA	male	1989	french	1	23	18	99	0	0	33	1	19	0	0	0	0	2	6.875	77	1	1	76	99	0	0	0	1	0	0	0	0	1	1	0	1	1	1	1	1	26	41.27	6.88
6	modified	144	male	1989	french	2	79	33	100	0	50	79	79	0	79	81	79	1	79	59.625	16	1	32	98	99	0	0	0	0	0	0	0	1	1	1	1	1	1	1	1	1	24.67	21	59.63
7	modified	41	female	1981	italian	0	91	91	70	8	18	44	5	2	25	48	2	5	3	16.75	45	54	52	62	100	0	0	1	1	1	1	1	1	1	1	0	1	1	1	1	1	35.5	40.67	16.75
1	modified	20	female	1981	italian	0	100	100	28	3	28	1	3	1	5	4	4	5	0	2.875	5	21	4	4	100	0	0	0	1	1	0	1	1	1	1	1	1	1	1	1	1	5.67	5.13	2.88
8	modified	59	female	1981	italian	48	62	3	84	3	38	35	3	7	5	58	5	6	3	15.25	57	49	37	71	83	0	0	0	1	1	1	1	1	1	1	1	1	1	1	1	1	38.5	44.2	15.25
5	modified	122	female	1981	italian	8	84	83	64	3	49	61	9	5	72	71	6	4	3	28.875	71	36	39	63	74	0	1	1	1	1	0	1	1	1	1	1	1	1	1	1	1	39.17	42.6	28.88
3	modified	NA	female	1981	italian	1	37	73	13	78	22	77	7	5	4	81	2	70	5	31.375	63	7	81	61	91	0	0	0	0	1	1	1	1	1	1	1	1	1	1	1	1	36.83	43.27	31.38
4	modified	NA	female	1981	italian	7	61	65	23	82	69	65	4	4	77	72	0	57	5	35.5	60	2	66	67	90	0	0	0	1	0	1	1	1	1	1	0	1	1	1	1	1	34.17	49.27	35.5
2	modified	NA	female	1981	italian	14	6	6	3	3	6	16	12	11	90	84	7	25	3	31	38	16	85	23	89	0	1	1	0	1	1	1	1	0	0	1	1	1	1	1	1	28.83	41.53	31
6	modified	NA	female	1981	italian	12	70	38	81	8	86	21	21	12	93	75	90	8	12	41.5	29	30	22	42	91	0	1	0	1	1	0	0	1	1	1	1	1	1	1	1	1	22	24.73	41.5
7	modified	22	male	1988	spanish	17	0	30	100	0	23	67	38	39	64	34	72	37	42	49.125	5	15	3	48	50	0	1	0	1	0	0	0	0	1	1	0	1	1	1	1	1	20.17	25.67	49.13
1	modified	5	male	1988	spanish	2	5	8	97	49	100	0	9	3	0	14	28	50	0	13	50	1	92	1	99	0	1	1	1	1	0	0	1	1	1	1	1	1	1	1	1	24.17	16.4	13
8	modified	NA	male	1988	spanish	96	5	0	89	2	20	100	100	98	94	100	0	84	6	72.75	100	100	100	100	100	0	0	0	1	0	1	1	0	0	0	0	1	1	1	1	1	66.67	93.33	72.75
5	modified	11	male	1988	spanish	30	96	5	100	98	16	99	99	98	3	98	2	98	4	62.625	90	85	83	98	98	0	1	0	1	0	1	0	0	0	0	0	1	1	1	1	1	59.67	82.53	62.63
7	modified	NA	female	1982	italian	34	65	65	50	11	85	71	46	23	39	50	58	8	22	39.625	67	32	69	50	50	0	0	0	0	1	1	1	1	0	0	1	1	1	1	1	1	44.67	58.4	39.63
1	modified	18	female	1982	italian	22	100	50	67	17	15	10	50	14	15	74	9	50	50	34	10	65	61	27	77	0	1	1	1	1	1	0	1	0	1	1	1	1	1	1	1	31	41.2	34
8	modified	NA	female	1982	italian	83	17	58	66	23	50	86	87	18	83	29	98	29	29	57.375	66	28	34	70	50	0	0	1	0	0	1	1	1	0	1	0	1	1	1	1	1	41.33	52.53	57.38
5	modified	NA	female	1982	italian	8	84	63	65	24	33	32	34	33	35	32	29	63	34	36.5	24	29	24	27	75	0	0	1	1	1	1	1	1	0	1	1	1	1	1	1	1	21.5	25.27	36.5
9	modified	150	female	1982	italian	8	38	50	50	23	12	35	26	50	73	66	82	17	15	45.5	50	69	69	71	60	0	0	0	1	0	1	1	0	1	1	0	1	1	1	1	1	49.83	60.73	45.5
3	modified	74	female	1982	italian	4	65	69	70	22	36	51	29	28	69	61	24	26	25	39.125	62	26	17	20	77	0	0	1	1	1	1	1	1	1	1	1	1	1	1	1	1	24.67	26.4	39.13
4	modified	74	female	1982	italian	9	70	27	63	19	30	26	50	24	28	76	13	50	27	36.75	37	26	56	30	80	0	0	1	1	1	1	1	1	1	1	0	1	1	1	1	1	28.17	33.2	36.75
2	modified	269	female	1982	italian	67	88	84	18	14	14	28	19	64	90	91	31	12	15	43.75	25	25	47	21	50	0	1	1	1	1	0	1	1	1	0	1	1	1	1	1	1	28	35	43.75
6	modified	NA	female	1982	italian	17	12	90	80	14	21	74	50	13	93	20	91	50	15	50.75	33	30	50	67	77	0	1	1	1	0	1	1	1	1	1	1	1	1	1	1	1	33.83	42.4	50.75
7	modified	64	male	1989	french	0	95	99	98	99	95	90	74	16	78	81	80	69	78	70.75	64	68	57	82	83	0	0	0	0	0	0	1	1	1	1	0	1	1	1	1	1	48	59.47	70.75
3	modified	214	male	1989	french	23	90	90	60	0	99	67	64	23	77	81	7	50	50	52.375	78	54	70	84	74	0	0	1	0	0	1	0	1	0	0	0	1	1	1	1	1	52	66	52.38
4	modified	97	male	1989	french	4	94	90	21	23	78	73	66	14	66	88	3	50	50	51.25	75	26	63	69	74	0	0	1	1	1	0	1	1	0	0	1	1	1	1	1	1	43.17	51	51.25
2	modified	16	male	1989	french	11	89	85	70	0	93	81	18	14	97	84	0	50	10	44.25	7	50	57	77	63	0	0	0	1	1	0	1	1	1	1	1	1	1	1	1	1	38	44.73	44.25
6	modified	NA	male	1989	french	4	96	94	94	4	91	71	62	0	50	90	93	50	50	58.25	50	73	50	74	99	0	0	0	0	1	0	0	1	0	1	1	1	1	1	1	1	41.33	39.87	58.25
2	modified	396	female	1984	chinese	16	15	16	51	64	21	50	6	11	3	19	0	0	0	11.125	50	50	1	50	26	0	0	0	1	1	0	1	0	1	1	0	1	1	1	1	1	37.5	51.53	11.13
7	modified	75	female	1989	portuguese	85	50	70	50	100	85	85	15	50	10	100	100	5	0	45.625	90	70	80	85	50	0	1	0	1	0	1	1	1	0	1	0	1	1	1	1	1	62.5	76	45.63
1	modified	47	female	1989	portuguese	0	5	50	50	80	15	85	50	100	70	65	0	70	0	55	80	1	10	10	100	0	0	0	1	1	1	1	1	1	1	1	1	1	1	1	1	16.83	20.07	55
8	modified	NA	female	1989	portuguese	5	5	0	50	25	30	100	50	50	50	100	80	15	5	56.25	70	1	1	50	95	0	0	0	1	1	1	1	1	0	1	1	1	1	1	1	1	21.17	25.93	56.25
5	modified	21	female	1989	portuguese	0	100	50	50	0	0	50	50	5	50	50	0	50	0	31.875	50	45	30	80	100	0	0	1	1	1	1	1	1	1	1	1	1	1	1	1	1	34.17	37	31.88
9	modified	NA	female	1989	portuguese	0	100	0	50	0	0	100	100	10	100	50	100	0	0	57.5	100	80	50	100	1	0	1	0	1	0	1	0	1	1	0	0	1	1	1	1	1	71.5	85.87	57.5
3	modified	107	female	1989	portuguese	0	100	80	50	0	50	80	80	65	0	100	0	80	0	50.625	90	50	75	80	100	0	0	0	0	0	1	1	1	0	1	0	1	1	1	1	1	49.17	64.33	50.63
4	modified	147	female	1989	portuguese	0	100	50	50	0	50	85	80	10	0	65	0	50	0	36.25	80	10	50	70	100	0	0	0	0	0	1	1	1	1	0	0	1	1	1	1	1	35	56	36.25
2	modified	NA	female	1989	portuguese	100	100	50	0	0	90	100	10	100	0	100	0	40	0	43.75	100	1	100	100	30	0	0	1	1	0	1	1	1	1	0	0	1	1	1	1	1	61.83	89.4	43.75
6	modified	NA	female	1989	portuguese	0	100	90	50	0	50	50	5	5	100	100	100	50	0	51.25	60	20	1	50	100	0	0	0	1	0	0	1	1	1	1	1	1	1	1	1	1	21.83	32.07	51.25
9	modified	152	female	1981	italian	5	7	6	94	1	28	9	4	6	96	29	98	2	0	30.5	73	36	9	93	6	0	0	0	1	0	0	0	1	1	1	0	1	1	1	1	1	50.83	70.87	30.5
3	modified	102	female	1981	italian	0	57	59	74	7	50	60	0	0	72	73	3	12	0	27.5	61	53	6	40	95	0	1	0	1	1	0	0	0	1	1	1	1	1	1	1	1	27.5	35.53	27.5
4	modified	NA	female	1981	italian	8	76	92	92	0	37	16	0	5	61	71	0	9	0	20.25	47	23	1	54	100	0	0	0	1	1	0	1	1	1	1	1	1	1	1	1	1	20.83	26.93	20.25
2	modified	220	female	1981	italian	11	76	3	5	2	25	4	4	5	71	49	4	0	0	17.125	11	10	53	9	49	0	1	1	1	0	1	0	0	0	0	0	1	1	1	1	1	22.33	27	17.13
6	modified	134	female	1981	italian	4	60	6	75	1	55	39	0	0	96	26	100	0	0	32.625	79	8	10	88	80	0	0	0	1	0	0	1	1	1	1	0	1	1	1	1	1	34.17	56.13	32.63
5	modified	98	male	1986	polish	0	73	62	63	10	63	80	75	50	85	90	6	69	9	58	67	68	50	71	34	0	1	0	0	0	0	0	0	1	0	0	1	1	1	1	1	53.67	65.8	58
9	modified	161	male	1986	polish	0	11	50	50	8	53	50	29	23	77	68	80	22	15	45.5	50	77	76	71	1	0	1	1	0	1	1	0	1	0	1	1	1	1	1	1	1	62.17	80.07	45.5
3	modified	264	male	1986	polish	0	50	66	61	11	62	66	34	27	80	73	16	60	17	46.625	70	11	24	66	78	0	0	0	0	0	1	1	1	1	0	0	1	1	1	1	1	32.17	49.4	46.63
4	modified	135	male	1986	polish	7	81	66	56	14	61	71	68	35	87	86	8	26	9	48.75	68	23	61	73	70	0	0	1	1	0	1	1	1	1	1	0	1	1	1	1	1	42.5	57.67	48.75
2	modified	266	male	1986	polish	3	81	68	57	10	64	67	11	31	73	66	7	14	15	35.5	61	4	16	50	91	0	1	1	1	1	0	0	0	0	0	1	1	1	1	1	1	23.33	18.13	35.5
6	modified	192	male	1986	polish	6	69	68	66	12	63	64	50	29	65	50	86	27	22	49.125	50	11	6	63	80	0	0	1	1	1	1	1	1	1	1	1	1	1	1	1	1	25	32.07	49.13
7	modified	NA	male	1991	german	94	21	69	64	14	70	82	50	41	14	70	21	16	9	37.875	71	76	71	77	59	0	0	0	1	0	1	1	0	0	0	0	1	1	1	1	1	56	71.27	37.88
1	modified	8	male	1991	german	6	86	83	79	1	94	56	26	14	96	89	1	26	14	40.25	37	9	4	59	78	0	0	0	1	1	0	0	1	1	1	1	1	1	1	1	1	21.83	28.6	40.25
8	modified	NA	male	1991	german	75	24	15	84	6	84	26	25	82	7	96	96	5	11	43.5	71	19	29	91	74	0	0	0	1	0	0	1	1	1	1	1	1	1	1	1	1	39.33	54.6	43.5
5	modified	117	male	1991	german	24	73	45	83	6	83	63	66	72	94	85	3	3	4	48.75	33	89	84	27	88	0	1	1	1	1	0	0	0	0	0	1	1	1	1	1	1	40.83	60.27	48.75
9	modified	NA	male	1991	german	16	65	64	87	3	72	56	22	39	97	45	96	11	8	46.75	62	91	81	80	66	0	1	1	1	1	0	0	0	0	0	0	1	1	1	1	1	58	76.6	46.75
3	modified	308	male	1991	german	12	81	67	80	78	71	69	81	23	84	84	2	79	3	53.125	71	10	18	82	84	0	0	0	1	1	0	1	1	1	1	0	1	1	1	1	1	32.83	48.33	53.13
4	modified	151	male	1991	german	9	57	60	77	63	70	62	64	34	90	86	6	82	6	53.75	74	18	31	79	91	0	0	0	1	1	0	1	1	1	1	0	1	1	1	1	1	35.17	48	53.75
2	modified	267	male	1991	german	17	73	29	66	3	68	54	18	7	97	96	2	37	9	40	75	13	23	78	93	0	0	0	1	0	1	1	1	1	1	0	1	1	1	1	1	32.67	51.33	40
6	modified	140	male	1991	german	9	71	50	83	1	68	66	64	24	94	84	96	2	3	54.125	64	7	37	71	80	0	0	0	1	1	0	1	1	1	1	0	1	1	1	1	1	33.17	45.2	54.13
9	modified	147	male	1988	spanish	50	70	67	70	14	3	98	97	72	99	95	97	11	0	71.125	50	35	50	54	50	0	1	0	0	0	0	1	0	1	1	0	1	1	1	1	1	39.83	47.07	71.13
3	modified	141	male	1988	spanish	70	68	66	16	1	70	21	50	68	50	50	0	0	0	29.875	50	35	33	63	70	0	0	0	1	0	0	1	1	1	1	0	1	1	1	1	1	35.17	47.2	29.88
4	modified	427	male	1988	spanish	50	36	71	50	7	5	55	16	22	23	100	34	19	22	36.375	50	50	39	50	50	0	1	0	0	1	0	0	1	1	1	1	1	1	1	1	1	39.83	49.27	36.38
2	modified	473	male	1988	spanish	67	17	34	87	2	6	71	38	35	64	65	26	63	15	47.125	21	4	83	70	69	0	1	1	1	0	0	1	1	0	1	1	1	1	1	1	1	34.83	42.47	47.13
6	modified	NA	male	1988	spanish	6	83	70	29	6	6	18	15	50	86	50	100	37	11	45.875	11	12	13	50	11	0	0	0	1	0	0	1	0	1	0	0	1	1	1	1	1	29.17	29.67	45.88
9	modified	NA	female	1984	chinese	9	21	6	60	6	50	46	12	8	64	27	74	9	8	31	21	16	50	66	29	0	1	0	1	1	1	0	1	0	1	1	1	1	1	1	1	37.33	48.47	31
3	modified	160	female	1984	chinese	15	13	23	66	5	18	48	11	5	0	67	0	33	8	21.5	30	13	7	65	70	0	0	1	1	1	1	1	1	1	0	1	1	1	1	1	1	24.17	32.07	21.5
4	modified	41	female	1984	chinese	9	73	31	38	8	59	47	7	21	11	74	10	7	13	23.75	17	14	7	42	62	0	1	1	0	0	1	1	1	1	0	1	1	1	1	1	1	19.67	23.13	23.75
6	modified	173	female	1984	chinese	11	15	60	55	7	67	6	11	14	26	7	83	10	12	21.125	49	17	16	73	72	0	1	1	0	1	1	0	0	0	1	1	1	1	1	1	1	30.5	27.67	21.13
7	original	NA	female	1988	english	96	94	69	25	58	72	29	26	60	14	73	81	15	4	37.75	19	80	16	59	65	0	1	1	1	0	0	0	0	1	1	0	1	1	1	1	1	34.83	51.73	37.75
1	original	44	female	1988	english	6	97	80	70	6	74	70	11	12	76	80	2	12	1	33	68	9	7	28	96	0	0	0	1	0	0	1	1	1	1	1	1	1	1	1	1	19.33	28.33	33
8	original	NA	female	1988	english	95	80	67	77	6	84	71	12	21	68	74	78	20	18	45.25	71	66	12	36	66	0	1	0	1	1	0	1	0	1	1	1	1	1	1	1	1	36.5	46.53	45.25
5	original	NA	female	1988	english	5	89	81	67	8	69	33	44	21	67	77	5	69	6	40.25	83	62	6	69	89	0	1	0	0	0	0	0	0	1	1	1	1	1	1	1	1	38.5	54.6	40.25
7	original	1108	male	1985	portuguese	95	31	63	85	23	86	96	12	89	69	33	8	28	37	46.5	64	83	90	88	1	0	0	1	1	0	1	1	0	0	0	0	1	1	1	1	1	70.67	83.93	46.5
1	original	140	male	1985	portuguese	16	92	19	86	26	14	71	73	25	88	91	15	75	57	61.875	30	75	82	68	91	0	1	0	1	0	0	1	0	1	0	0	1	1	1	1	1	44	60.2	61.88
8	original	23	male	1985	portuguese	12	93	9	68	24	25	24	24	45	50	39	92	69	30	46.625	64	36	50	69	50	0	0	0	1	0	0	1	1	1	1	0	1	1	1	1	1	44.83	58.2	46.63
5	original	14	male	1985	portuguese	50	86	88	83	81	15	64	70	54	22	80	11	70	6	47.125	67	50	88	50	78	0	0	1	1	1	0	1	1	1	1	0	1	1	1	1	1	46.17	49.87	47.13
7	original	17	female	1982	english	63	63	67	68	77	88	64	63	66	22	80	22	56	11	48	32	68	66	32	96	0	1	1	0	1	1	0	1	0	1	1	1	1	1	1	1	33.67	38.93	48
1	original	NA	female	1982	english	2	80	83	93	76	38	36	27	38	37	24	11	70	1	30.5	14	17	18	23	93	0	0	0	0	1	0	0	1	1	1	1	1	1	1	1	1	13.17	13.73	30.5
8	original	NA	female	1982	english	74	64	27	71	16	71	62	17	62	21	61	71	19	17	41.25	61	64	60	63	81	0	1	1	0	1	0	0	1	0	1	1	1	1	1	1	1	44.5	47.73	41.25
5	original	58	female	1982	english	70	71	71	70	24	64	61	60	19	22	68	10	15	18	34.125	60	67	30	60	81	0	0	1	1	1	1	0	1	1	1	1	1	1	1	1	1	39.33	41.27	34.13
9	original	NA	female	1982	english	24	28	24	79	15	80	68	17	25	73	75	73	20	23	46.75	23	71	74	67	70	0	1	0	1	0	1	0	0	1	0	0	1	1	1	1	1	44.17	58.2	46.75
3	original	57	female	1982	english	12	73	44	81	16	72	60	33	23	19	71	17	21	20	33	58	62	29	30	79	0	0	0	0	1	1	0	1	1	1	1	1	1	1	1	1	33.33	38.6	33
4	original	35	female	1982	english	16	76	55	71	9	80	68	23	27	23	18	19	17	11	25.75	34	60	22	59	81	0	1	0	1	1	0	0	1	1	1	1	1	1	1	1	1	32.33	40.13	25.75
2	original	NA	female	1982	english	11	69	23	71	13	64	60	19	12	64	18	13	9	15	26.25	61	62	37	72	73	0	0	0	1	1	0	1	1	1	1	0	1	1	1	1	1	43.17	54.13	26.25
6	original	NA	female	1982	english	13	65	31	73	14	34	75	18	22	64	63	73	12	19	43.25	60	26	29	66	79	0	0	0	0	1	1	1	1	1	1	0	1	1	1	1	1	33.67	44.8	43.25
7	original	112	female	1979	other	4	72	87	40	5	79	16	12	13	19	28	3	13	0	13	21	4	76	13	90	0	0	1	0	1	1	1	1	0	1	1	1	1	1	1	1	20.67	29.8	13
1	original	262	female	1979	other	0	5	59	78	1	85	61	13	10	29	85	0	61	4	32.875	30	1	61	61	92	0	0	0	1	1	1	1	1	1	1	1	1	1	1	1	1	26.83	33.13	32.88
8	original	NA	female	1979	other	65	73	65	95	2	96	93	21	29	61	100	65	65	0	54.25	90	13	60	90	44	0	0	0	0	0	1	1	1	1	1	0	1	1	1	1	1	51.5	74.07	54.25
5	original	119	female	1979	other	2	30	61	60	3	60	71	70	4	69	59	0	64	0	42.125	67	9	87	65	86	0	0	0	1	1	1	1	1	1	0	1	1	1	1	1	1	40.33	52.47	42.13
9	original	150	female	1979	other	0	29	26	72	0	79	58	22	7	23	89	99	29	0	40.875	73	91	9	92	94	0	1	0	1	1	0	1	0	1	1	0	1	1	1	1	1	45.17	66.47	40.88
3	original	158	female	1979	other	0	64	85	94	0	95	63	63	4	65	61	1	38	0	36.875	53	2	8	55	94	0	0	0	0	1	0	1	1	1	1	1	1	1	1	1	1	20.67	27.93	36.88
4	original	51	female	1979	other	0	72	91	96	0	94	62	62	7	70	60	0	59	0	40	59	5	1	60	90	0	0	0	0	1	0	1	1	1	1	1	1	1	1	1	1	22.5	31.8	40
2	original	NA	female	1979	other	0	95	95	40	0	67	9	10	11	74	36	0	0	0	17.5	14	1	1	16	88	0	0	0	0	1	0	1	1	1	1	1	1	1	1	1	1	7.33	11.13	17.5
6	original	NA	female	1979	other	25	88	89	90	0	81	63	62	0	60	83	95	59	0	52.75	63	1	73	61	82	0	0	1	1	0	1	1	1	0	0	1	1	1	1	1	1	36	52.8	52.75
7	original	17	female	1983	italian	70	94	70	69	18	71	64	53	0	0	62	0	63	0	30.25	75	56	58	63	53	0	1	1	0	0	1	0	0	0	0	0	1	1	1	1	1	49.83	60.8	30.25
1	original	197	female	1983	italian	8	74	63	58	10	35	79	73	0	0	73	0	80	0	38.125	86	33	67	81	32	0	0	0	0	1	1	1	1	1	1	0	1	1	1	1	1	55.83	73.8	38.13
8	original	45	female	1983	italian	83	8	33	33	27	59	76	77	58	2	99	1	36	2	43.875	58	1	40	46	53	0	0	0	1	1	1	1	0	0	1	0	1	1	1	1	1	32	41.4	43.88
5	original	66	female	1983	italian	0	55	54	43	59	44	88	74	29	6	78	0	100	3	47.25	72	85	59	55	77	0	1	0	1	0	0	0	0	1	1	1	1	1	1	1	1	49	62.27	47.25
9	original	NA	female	1988	english	20	84	14	65	7	30	19	7	17	65	58	70	11	15	32.75	31	74	69	33	10	0	1	0	1	1	0	0	0	1	1	0	1	1	1	1	1	49.5	60.2	32.75
3	original	112	female	1988	english	16	89	25	66	42	59	68	31	23	77	74	16	55	11	44.375	67	21	26	65	74	0	0	0	1	0	1	1	1	1	1	0	1	1	1	1	1	34.17	49.6	44.38
4	original	42	female	1988	english	16	88	81	66	63	63	68	22	14	59	61	13	22	14	34.125	63	8	21	63	77	0	0	0	0	1	1	1	1	1	1	1	1	1	1	1	1	29.67	40.4	34.13
2	original	NA	female	1988	english	9	71	64	16	7	21	18	17	14	78	82	9	13	13	30.5	70	15	12	78	76	0	0	0	1	0	0	1	0	1	1	0	1	1	1	1	1	33.17	51.67	30.5
6	original	207	female	1988	english	6	71	14	66	7	62	26	19	17	75	63	71	12	10	36.625	66	62	8	70	77	0	1	0	1	0	0	0	1	1	1	1	1	1	1	1	1	38.17	50.4	36.63
3	modified	NA	female	1986	italian	9	67	71	79	78	71	62	13	8	74	78	8	44	6	36.625	69	34	25	70	84	0	1	1	0	0	0	0	1	1	0	1	1	1	1	1	1	35.67	40.4	36.63
4	modified	NA	female	1986	italian	14	73	70	70	91	76	72	13	9	71	78	12	12	6	34.125	75	13	65	70	83	0	1	1	0	1	1	0	0	1	1	0	1	1	1	1	1	40	43.87	34.13
2	modified	NA	female	1986	italian	7	21	27	10	4	10	81	6	9	84	77	8	4	5	34.25	8	11	37	6	49	0	0	1	1	0	0	1	1	0	1	1	1	1	1	1	1	18.83	25.27	34.25
6	modified	NA	female	1986	italian	7	22	12	72	3	76	75	5	7	2	85	93	5	5	34.625	35	14	15	26	88	0	0	0	0	0	1	0	1	1	0	1	1	1	1	1	1	17	22.4	34.63
7	original	162	male	1982	italian	100	9	18	100	0	80	75	77	0	87	30	0	42	0	38.875	52	19	60	75	24	0	0	0	1	0	1	1	1	1	0	0	1	1	1	1	1	47	62.27	38.88
1	original	458	male	1982	italian	0	0	0	100	1	81	12	21	14	86	83	0	0	0	27	27	100	88	64	66	0	1	1	1	1	0	0	0	0	0	0	1	1	1	1	1	52.17	75.93	27
8	original	21	male	1982	italian	35	81	66	39	3	78	65	27	26	3	97	2	2	2	28	31	27	26	30	66	0	0	1	1	1	1	1	1	0	1	0	1	1	1	1	1	24.67	29.93	28
5	original	97	male	1982	italian	29	94	76	71	7	87	32	79	18	95	79	1	1	1	38.25	30	98	62	35	74	0	1	1	1	1	0	0	0	1	1	1	1	1	1	1	1	41.83	56.87	38.25
9	original	150	male	1982	italian	59	61	21	75	12	63	25	69	64	14	68	71	7	8	40.75	10	42	65	34	4	0	1	1	1	0	0	0	0	0	0	1	1	1	1	1	1	41.17	50	40.75
3	original	80	male	1982	italian	8	76	75	76	0	69	76	30	22	81	68	8	26	10	40.125	70	8	6	39	81	0	1	0	1	1	1	0	1	1	1	0	1	1	1	1	1	23.67	27.2	40.13
4	original	51	male	1982	italian	0	100	87	82	60	88	71	27	8	72	11	2	37	2	28.75	79	6	2	27	83	0	0	0	1	1	0	1	1	1	1	1	1	1	1	1	1	21.83	29.6	28.75
2	original	NA	male	1982	italian	0	84	82	78	3	75	76	3	3	89	18	0	0	0	23.625	84	5	4	84	88	0	1	0	0	0	0	0	1	1	1	1	1	1	1	1	1	31.5	38.4	23.63
6	original	298	male	1982	italian	6	0	8	88	0	94	81	84	0	78	73	84	10	0	51.25	81	6	15	91	87	0	0	0	0	0	0	1	1	1	1	1	1	1	1	1	1	34.33	50.47	51.25
7	original	83	male	1983	chinese	18	0	32	17	32	99	33	32	32	21	57	25	32	23	31.875	29	67	35	38	68	0	0	0	1	1	1	0	1	1	1	1	1	1	1	1	1	33.5	37.67	31.88
1	original	177	male	1983	chinese	22	21	53	53	62	78	56	46	31	50	59	0	45	29	39.5	61	37	56	66	79	0	0	0	1	0	1	1	0	1	1	1	1	1	1	1	1	40.17	50.47	39.5
8	original	NA	male	1983	chinese	76	18	38	44	19	55	76	16	21	30	96	38	40	27	43	65	36	52	83	37	0	1	0	0	0	1	0	0	1	0	0	1	1	1	1	1	49.83	58.13	43
9	original	150	male	1983	chinese	15	18	37	65	16	83	66	72	39	79	42	74	24	24	52.5	60	65	39	11	13	0	1	0	1	0	0	0	0	1	0	0	1	1	1	1	1	43.67	47.6	52.5
7	original	167	female	1981	english	2	84	51	100	0	21	50	2	4	2	84	70	10	0	27.75	50	98	97	50	3	0	0	1	0	1	0	0	1	0	1	1	1	1	1	1	1	65.33	84.67	27.75
1	original	106	female	1981	english	0	65	55	50	0	28	29	32	10	0	62	0	26	0	19.875	19	51	1	36	100	0	1	1	1	1	1	0	1	1	1	1	1	1	1	1	1	17.83	18.87	19.88
8	original	NA	female	1981	english	0	63	77	50	0	50	15	0	0	47	59	47	4	0	21.5	26	53	46	65	99	0	0	0	0	0	1	1	1	1	1	0	1	1	1	1	1	31.83	35.87	21.5
5	original	84	female	1981	english	0	100	100	50	0	61	23	5	0	0	69	0	0	0	12.125	15	67	31	50	100	0	0	1	1	0	1	1	1	1	1	0	1	1	1	1	1	27.17	30.33	12.13
5	original	47	male	1983	chinese	37	12	21	55	20	16	54	40	40	54	52	16	45	8	38.625	60	57	12	36	36	0	0	0	0	0	0	0	1	0	1	1	1	1	1	1	1	38.17	52.47	38.63
3	original	65	male	1983	chinese	20	63	22	36	22	15	30	22	22	36	23	9	35	8	23.125	57	26	18	39	77	0	0	0	0	0	0	1	1	1	1	1	1	1	1	1	1	27.17	37.6	23.13
4	original	NA	male	1983	chinese	30	68	56	32	25	16	31	33	30	18	37	10	38	10	25.875	27	18	10	21	84	0	0	0	0	1	0	1	1	1	1	1	1	1	1	1	1	15.33	19.8	25.88
2	original	NA	male	1983	chinese	42	62	24	58	16	36	28	16	32	25	72	20	24	10	28.375	26	32	11	63	45	0	0	0	1	0	0	1	1	1	1	0	1	1	1	1	1	31.17	43.93	28.38
6	original	NA	male	1983	chinese	66	62	44	60	22	71	56	70	35	71	58	76	15	13	49.25	61	30	53	73	59	0	0	0	1	0	1	1	1	1	0	0	1	1	1	1	1	43	58.67	49.25
9	original	109	female	1981	english	1	0	50	25	0	11	19	3	0	49	53	50	0	0	21.75	15	16	19	19	17	0	0	1	1	1	1	1	1	0	1	1	1	1	1	1	1	25.33	39.6	21.75
3	original	152	female	1981	english	0	100	100	50	0	39	31	16	0	0	56	0	50	0	19.125	33	33	12	32	75	0	1	0	0	1	0	1	0	0	1	1	1	1	1	1	1	22.5	27.93	19.13
4	original	NA	female	1981	english	0	100	100	50	0	50	15	20	0	0	35	0	23	0	11.625	6	17	7	15	100	0	1	1	0	1	0	0	0	0	1	1	1	1	1	1	1	7.5	8.87	11.63
2	original	NA	female	1981	english	0	100	100	50	0	50	4	13	0	49	51	0	0	0	14.625	29	27	15	37	77	0	0	0	0	0	0	1	0	1	0	0	1	1	1	1	1	21.83	28.47	14.63
6	original	111	female	1981	english	0	72	83	50	19	50	9	11	0	41	27	42	13	0	17.875	14	15	15	24	100	0	1	1	1	1	0	0	0	0	1	1	1	1	1	1	1	11.33	12.13	17.88
9	modified	100	male	1979	portuguese	0	79	33	51	2	51	41	10	56	45	55	69	20	49	43.125	14	43	4	24	51	0	1	0	0	1	0	0	0	1	1	1	1	1	1	1	1	22.33	33.67	43.13
5	modified	43	male	1979	portuguese	13	65	35	64	51	60	55	40	30	51	58	15	55	55	44.875	59	57	42	56	55	0	1	0	0	0	0	0	0	1	1	0	1	1	1	1	1	43.17	54.73	44.88
3	modified	243	male	1979	portuguese	37	76	40	65	22	55	77	49	43	49	59	27	60	36	50	65	33	53	61	55	0	0	0	0	0	0	1	1	1	1	0	1	1	1	1	1	42.83	54.87	50
4	modified	159	male	1979	portuguese	37	67	50	62	31	55	56	45	40	46	58	32	41	59	47.125	44	49	39	41	56	0	0	0	0	0	0	1	1	0	1	1	1	1	1	1	1	36.17	43.6	47.13
2	modified	NA	male	1979	portuguese	55	59	50	60	33	55	39	33	36	50	44	37	38	44	40.125	37	35	41	38	50	0	0	1	0	0	1	1	1	1	0	0	1	1	1	1	1	33.5	39.93	40.13
6	modified	NA	male	1979	portuguese	45	65	50	61	34	55	60	40	40	44	55	73	20	50	47.75	31	29	35	55	52	0	0	0	1	1	1	1	1	1	1	0	1	1	1	1	1	33	43.93	47.75
7	original	185	female	1981	italian	0	85	75	0	5	85	50	20	0	50	50	0	10	0	22.5	3	75	100	75	66	0	1	1	1	0	1	1	0	0	0	0	1	1	1	1	1	47.83	71	22.5
1	original	257	female	1981	italian	0	90	100	80	5	90	50	10	10	30	70	0	30	0	25	25	25	30	50	100	0	0	1	0	0	1	0	0	0	0	0	1	1	1	1	1	21.67	28.33	25
8	original	NA	female	1981	italian	65	20	50	80	0	90	70	5	45	0	100	60	0	0	35	25	10	10	90	70	0	0	1	1	0	1	1	1	1	0	0	1	1	1	1	1	27.5	42.33	35
5	original	NA	female	1981	italian	0	95	100	80	5	100	50	40	10	1	50	0	70	0	27.625	50	75	5	75	80	0	0	1	1	0	0	1	0	1	0	0	1	1	1	1	1	37.5	52.33	27.63
7	original	215	female	1983	english	59	15	85	67	55	0	74	57	34	15	86	19	32	0	39.625	45	60	38	33	68	0	0	0	0	0	1	0	0	0	1	0	1	1	1	1	1	34.67	43.27	39.63
1	original	90	female	1983	english	29	96	92	91	7	12	75	60	69	58	100	0	70	0	54	75	31	93	26	100	0	0	0	0	1	0	1	1	1	1	1	1	1	1	1	1	37.5	35.53	54
8	original	NA	female	1983	english	31	59	62	61	5	2	34	56	69	88	72	100	24	0	55.375	70	67	75	85	52	0	1	0	0	0	1	1	0	1	1	0	1	1	1	1	1	57.5	71.13	55.38
5	original	60	female	1983	english	17	87	86	81	16	6	64	62	58	72	74	0	64	0	49.25	57	78	17	30	74	0	1	0	0	0	0	0	1	1	0	0	1	1	1	1	1	34.67	47.73	49.25
9	original	150	female	1981	italian	0	80	30	50	20	65	98	50	5	98	30	100	10	0	48.875	90	100	30	100	10	0	0	0	1	0	0	1	0	1	0	0	1	1	1	1	1	68.33	87.33	48.88
3	original	NA	female	1981	italian	0	100	100	15	0	60	70	15	5	0	60	0	35	0	23.125	15	5	50	50	80	0	0	1	1	1	1	1	1	0	0	1	1	1	1	1	1	23.33	34.33	23.13
4	original	45	female	1981	italian	0	100	100	100	0	60	5	20	5	0	40	0	30	0	12.5	5	2	2	25	100	0	0	1	1	1	1	1	1	0	1	1	1	1	1	1	1	5.67	6.33	12.5
2	original	NA	female	1981	italian	0	90	70	2	0	35	1	1	1	90	75	0	5	0	21.625	60	1	60	60	50	0	0	1	1	0	1	1	1	1	0	0	1	1	1	1	1	38.5	54.73	21.63
6	original	NA	female	1981	italian	0	100	100	70	0	50	40	50	0	100	90	100	10	0	48.75	65	50	20	85	50	0	0	0	1	0	1	1	1	1	0	0	1	1	1	1	1	45	59.67	48.75
8	original	38	female	1982	english	4	71	73	79	0	62	82	57	9	10	90	77	71	2	49.75	91	89	33	57	42	0	0	0	1	0	0	0	0	1	1	0	1	1	1	1	1	54.67	73.13	49.75
5	original	71	female	1982	english	4	94	91	89	7	60	21	64	8	84	86	7	51	7	41	62	85	31	64	84	0	1	0	0	0	0	0	0	1	1	0	1	1	1	1	1	43	61.87	41
9	original	150	female	1982	english	2	87	19	66	9	57	89	12	14	83	13	82	20	4	39.625	60	60	39	71	2	0	1	0	0	0	0	1	0	1	0	0	1	1	1	1	1	54.67	62.67	39.63
1	original	178	male	1984	spanish	0	50	0	0	0	26	100	100	0	99	100	0	23	0	52.75	99	99	100	99	1	0	1	1	1	1	1	1	0	0	0	1	1	1	1	1	1	82.67	99.33	52.75
8	original	16	male	1984	spanish	0	67	69	73	0	95	100	0	0	0	100	67	0	0	33.375	89	89	19	80	81	0	0	0	1	1	1	1	1	1	1	1	1	1	1	1	1	49.33	53.93	33.38
1	original	431	female	1982	english	1	8	91	71	5	71	77	63	5	80	84	2	64	3	47.25	71	79	85	73	88	0	1	1	1	0	1	0	0	0	0	0	1	1	1	1	1	53.33	74.27	47.25
7	original	82	female	1982	english	85	73	84	81	63	72	91	28	4	74	90	28	55	6	47	91	6	22	76	80	0	0	0	1	0	1	1	1	1	0	0	1	1	1	1	1	35.83	57.07	47
3	original	145	female	1982	english	4	90	90	89	6	76	83	38	4	86	87	2	59	1	45	90	5	17	75	80	0	0	0	0	0	1	1	1	1	1	0	1	1	1	1	1	34.5	56.6	45
4	original	88	female	1982	english	3	93	86	81	5	71	74	64	3	85	89	2	63	0	47.5	86	6	6	78	89	0	0	0	0	0	1	1	1	1	1	0	1	1	1	1	1	31.17	52.87	47.5
7	original	69	male	1990	other	0	100	58	68	5	100	15	15	15	18	32	37	21	0	19.125	2	3	2	4	100	0	1	1	1	1	1	1	1	1	1	1	1	1	1	1	1	1.83	2	19.13
1	original	443	male	1990	other	0	96	66	87	0	100	32	53	15	68	68	0	63	0	37.375	5	80	1	14	100	0	1	0	1	1	0	0	0	1	1	1	1	1	1	1	1	16.67	30.2	37.38
8	original	24	male	1990	other	58	2	4	75	3	96	6	3	12	7	85	2	3	5	15.375	2	10	4	45	71	0	1	1	1	1	1	1	1	0	0	1	1	1	1	1	1	15	19.53	15.38
5	original	28	male	1990	other	3	97	68	96	3	96	10	33	2	72	68	2	26	3	27	5	44	2	11	95	0	1	1	1	1	0	0	0	1	1	0	1	1	1	1	1	11.17	19.2	27
9	original	150	male	1990	other	7	2	1	89	1	98	9	9	8	80	43	97	5	2	31.625	3	90	63	14	1	0	1	1	1	1	0	0	0	0	1	1	1	1	1	1	1	44.83	71.07	31.63
7	original	340	male	1986	czech	68	50	8	97	68	76	100	55	29	99	100	72	50	29	66.75	100	96	100	100	18	0	1	1	1	0	1	1	0	0	0	0	1	1	1	1	1	79.67	98	66.75
1	original	119	male	1986	czech	0	50	78	99	0	71	63	50	24	67	69	0	61	6	42.5	18	17	16	17	100	0	0	0	0	0	1	0	1	1	1	1	1	1	1	1	1	11.33	12.67	42.5
3	original	170	male	1990	other	4	64	40	97	0	100	56	54	5	70	71	3	71	0	41.25	13	60	1	35	78	0	1	1	1	1	0	0	0	0	1	1	1	1	1	1	1	21.83	31.6	41.25
4	original	117	male	1990	other	3	87	70	92	2	97	21	39	3	59	59	2	43	3	28.625	19	36	1	5	81	0	1	1	1	1	0	0	1	1	1	1	1	1	1	1	1	13.33	18.33	28.63
2	original	167	male	1990	other	2	87	81	80	2	91	5	6	6	86	78	2	6	1	23.75	3	67	4	71	94	0	1	1	1	1	0	1	1	1	1	0	1	1	1	1	1	25.17	39.4	23.75
6	original	125	male	1990	other	6	79	69	89	4	96	5	4	4	62	7	76	2	3	20.375	6	24	4	17	88	0	1	1	1	1	0	0	0	1	1	1	1	1	1	1	1	10.5	15.53	20.38
2	original	9	female	1982	english	0	98	23	5	3	14	10	5	2	20	14	0	1	0	6.5	10	10	9	5	37	0	1	0	0	0	0	0	0	1	0	0	1	1	1	1	1	16.17	12.4	6.5
6	original	147	female	1982	english	4	81	20	89	4	79	10	8	7	94	11	100	10	5	30.625	64	28	3	63	95	0	0	1	1	0	0	0	0	1	0	1	1	1	1	1	1	27.17	34.13	30.63
8	original	71	male	1986	czech	63	28	15	84	29	75	85	27	59	68	80	64	40	27	56.25	71	73	63	73	80	0	1	0	1	0	0	1	0	1	0	0	1	1	1	1	1	50	67.73	56.25
5	original	100	male	1986	czech	71	100	64	100	67	72	65	57	58	75	79	58	72	15	59.875	70	89	65	94	100	0	0	0	1	0	0	0	0	1	1	0	1	1	1	1	1	53	71.8	59.88
9	original	150	male	1986	czech	22	100	25	100	28	46	79	40	28	94	81	100	20	20	57.75	88	89	43	87	37	0	0	0	1	0	0	1	0	0	0	0	1	1	1	1	1	61.67	77.27	57.75
3	original	216	male	1986	czech	6	100	69	100	69	43	71	42	10	74	78	0	60	0	41.875	81	28	30	66	93	0	0	0	1	0	0	1	1	1	1	0	1	1	1	1	1	35.33	50.73	41.88
4	original	150	male	1986	czech	0	100	64	100	71	43	56	54	24	71	83	7	70	0	45.625	60	34	25	66	94	0	0	0	1	0	0	1	1	1	1	1	1	1	1	1	1	31.83	41.4	45.63
2	original	217	male	1986	czech	44	100	78	100	29	44	71	23	24	84	92	17	5	9	40.625	83	33	18	69	100	0	0	0	1	0	0	1	1	1	1	0	1	1	1	1	1	33.83	50.73	40.63
6	original	163	male	1986	czech	35	100	70	100	26	46	69	14	30	89	71	100	24	9	50.75	70	34	26	75	82	0	0	0	1	0	0	1	1	1	1	1	1	1	1	1	1	37.17	49.73	50.75
5	original	NA	male	1984	spanish	0	75	69	50	1	50	50	23	4	59	6	7	23	0	21.5	17	18	1	16	80	0	0	0	1	1	0	0	1	1	1	1	1	1	1	1	1	12	16.93	21.5
9	original	150	male	1984	spanish	8	63	50	50	4	64	50	69	4	86	77	84	18	11	49.875	65	57	24	29	50	0	1	0	0	0	0	0	0	1	1	1	1	1	1	1	1	37.5	51.8	49.88
3	original	95	male	1984	spanish	4	69	69	50	81	50	80	75	4	81	73	3	67	9	49	75	65	19	68	71	0	0	0	1	1	0	1	1	1	1	1	1	1	1	1	1	42.67	52.73	49
7	original	57	female	1988	other	0	100	100	70	0	68	14	0	0	9	28	0	6	0	7.125	13	14	15	14	85	0	0	0	0	0	1	1	1	0	0	0	1	1	1	1	1	11.83	14.07	7.13
1	original	77	female	1988	other	0	100	100	70	0	100	50	12	0	67	61	0	0	0	23.75	32	1	1	9	100	0	0	0	1	1	1	1	1	1	1	1	1	1	1	1	1	7.17	9	23.75
8	original	81	female	1988	other	61	6	17	80	74	100	86	39	6	9	71	71	11	9	37.75	81	9	42	85	73	0	0	0	1	0	1	1	1	1	1	0	1	1	1	1	1	40.67	61.53	37.75
9	original	150	female	1988	other	40	30	23	87	31	100	91	8	9	92	35	86	19	4	43	73	42	60	90	5	0	0	0	1	0	1	1	1	1	0	0	1	1	1	1	1	60	76.93	43
7	original	108	male	1986	english	82	83	70	81	11	91	84	16	82	95	93	98	8	50	65.75	79	81	87	79	13	0	0	1	0	0	1	1	0	0	0	0	1	1	1	1	1	68.83	82.47	65.75
1	original	167	male	1986	english	8	86	82	79	17	23	62	31	31	74	76	11	67	3	44.375	68	70	68	61	76	0	1	1	0	0	1	0	0	0	0	0	1	1	1	1	1	48.5	64.67	44.38
8	original	25	male	1986	english	77	68	8	85	23	80	74	15	63	66	98	89	24	20	56.125	86	89	78	82	30	0	0	0	1	0	1	1	0	1	0	0	1	1	1	1	1	67.5	82.4	56.13
5	original	42	male	1986	english	12	97	92	91	2	81	25	22	24	60	74	14	6	6	28.875	24	68	84	12	87	0	1	0	1	0	0	1	1	1	1	1	1	1	1	1	1	33.5	30.67	28.88
7	original	158	male	1986	portuguese	7	27	50	50	50	72	40	10	0	35	100	0	20	0	25.625	30	40	15	30	70	0	0	0	1	0	1	1	1	0	0	0	1	1	1	1	1	24.17	26.67	25.63
8	original	42	male	1986	portuguese	5	10	10	65	0	100	10	45	0	20	80	0	0	0	19.375	5	5	1	5	98	0	0	0	1	1	1	1	1	1	1	0	1	1	1	1	1	3	3.67	19.38
5	original	124	male	1986	portuguese	90	15	20	72	30	100	17	55	5	95	95	5	59	0	41.375	25	65	89	85	95	0	1	1	0	0	0	0	0	0	0	1	1	1	1	1	1	44.83	56.73	41.38
9	original	138	male	1986	portuguese	5	8	8	73	38	100	75	20	73	95	88	100	5	0	57	89	83	100	85	98	0	1	1	1	1	0	0	0	1	1	0	1	1	1	1	1	59.83	70	57
5	original	27	female	1988	other	0	94	96	26	0	100	9	8	0	19	8	0	8	0	6.5	6	30	5	11	100	0	1	0	1	1	0	1	1	1	1	1	1	1	1	1	1	8.67	10.07	6.5
3	original	85	female	1988	other	4	85	87	24	0	100	20	12	5	16	19	0	14	0	10.75	13	3	5	27	100	0	0	0	0	0	1	1	1	0	1	1	1	1	1	1	1	8	9.13	10.75
4	original	44	female	1988	other	7	91	94	15	0	100	9	12	5	15	9	0	9	0	7.375	15	5	6	12	100	0	0	0	0	1	0	1	1	1	1	1	1	1	1	1	1	6.33	7.47	7.38
2	original	139	female	1988	other	13	92	91	42	0	100	25	7	0	72	59	0	3	0	20.75	61	4	21	61	92	0	0	0	1	0	1	1	1	1	0	0	1	1	1	1	1	25.83	42.13	20.75
6	original	122	female	1988	other	29	72	72	39	21	100	71	7	0	88	60	96	9	0	41.375	61	1	41	91	100	0	0	0	1	0	0	1	1	1	1	0	1	1	1	1	1	32.33	49.47	41.38
1	original	507	male	1986	portuguese	80	28	30	78	81	96	30	82	5	98	100	0	92	0	50.875	90	60	38	70	1	0	0	0	1	1	0	1	1	1	1	0	1	1	1	1	1	59.5	78.27	50.88
3	original	64	male	1986	portuguese	5	30	30	75	65	97	65	66	15	97	97	86	65	3	61.75	65	60	14	62	95	0	1	0	1	1	0	1	1	1	1	1	1	1	1	1	1	34.33	39.8	61.75
4	original	656	male	1986	portuguese	70	15	15	85	87	98	70	79	15	98	98	5	64	0	53.625	78	40	25	77	100	0	1	0	1	1	0	1	1	1	1	1	1	1	1	1	1	36.67	40.6	53.63
2	original	379	male	1986	portuguese	0	73	10	72	5	98	20	20	20	94	95	0	12	0	32.625	95	20	5	78	100	0	0	0	1	1	0	1	1	1	1	1	1	1	1	1	1	33	42.8	32.63
6	original	169	male	1986	portuguese	0	10	10	85	3	96	6	5	5	100	30	99	5	0	31.25	31	24	5	90	98	0	0	0	1	1	0	1	1	1	1	1	1	1	1	1	1	25.33	34.4	31.25
9	original	123	male	1986	english	12	82	87	87	15	84	36	17	62	56	62	89	21	10	44.125	12	11	83	36	10	0	0	1	1	1	1	1	1	1	1	0	1	1	1	1	1	38.67	54.93	44.13
3	original	123	male	1986	english	11	82	79	86	73	82	30	28	25	70	79	10	17	16	34.375	71	24	70	72	36	0	0	1	0	0	1	1	1	1	1	0	1	1	1	1	1	50.17	66.53	34.38
4	original	100	male	1986	english	10	84	84	84	73	82	76	75	65	4	87	6	20	12	43.125	57	16	56	71	31	0	0	0	1	0	1	1	1	1	0	0	1	1	1	1	1	44.83	60.33	43.13
2	original	139	male	1986	english	13	81	82	82	14	80	16	14	13	89	88	13	12	10	31.875	58	26	72	73	71	0	0	0	0	0	1	1	1	1	0	0	1	1	1	1	1	43	58.8	31.88
6	original	127	male	1986	english	19	86	84	84	14	98	80	5	85	89	89	97	6	11	57.75	75	28	71	75	74	0	0	0	0	0	1	1	1	1	1	1	1	1	1	1	1	45.83	58.27	57.75
7	original	60	male	1988	portuguese	95	70	85	90	20	90	90	80	20	100	70	10	1	10	47.625	85	30	95	85	95	0	0	1	1	0	1	0	1	0	0	0	1	1	1	1	1	50	70.33	47.63
1	original	180	male	1988	portuguese	15	20	80	80	10	70	70	75	30	20	80	20	35	15	43.125	30	35	75	30	1	0	1	0	1	1	0	1	0	1	1	0	1	1	1	1	1	44.83	48.13	43.13
8	original	36	male	1988	portuguese	20	80	75	80	20	85	85	25	20	70	90	90	30	20	53.75	20	30	10	45	80	0	0	0	1	0	0	1	1	1	1	1	1	1	1	1	1	20.83	27.33	53.75
5	original	248	male	1988	portuguese	20	65	80	70	10	75	70	70	30	15	85	15	70	20	46.875	45	70	35	70	80	0	0	0	1	1	0	0	0	1	1	0	1	1	1	1	1	40	52.67	46.88
4	original	144	male	1984	spanish	5	76	63	50	50	50	76	73	2	79	69	2	67	2	46.25	73	32	12	37	50	0	0	1	0	1	1	1	0	0	1	1	1	1	1	1	1	34	40.33	46.25
7	original	48	male	1984	spanish	32	67	77	63	50	78	61	61	33	8	30	18	26	21	32.25	74	71	15	77	78	0	0	0	1	0	0	0	0	1	1	0	1	1	1	1	1	43.17	63.13	32.25
2	original	256	male	1984	spanish	34	67	8	71	6	64	15	16	64	96	79	6	8	6	36.25	12	3	8	28	50	0	1	1	1	0	1	0	0	0	0	0	1	1	1	1	1	16.83	14	36.25
6	original	125	male	1984	spanish	13	64	65	50	10	36	50	16	50	92	83	92	7	10	50	26	28	14	67	67	0	0	1	1	1	1	1	1	1	0	0	1	1	1	1	1	28	38	50
7	original	58	male	1990	french	4	77	50	63	13	64	72	66	23	28	58	57	39	35	47.25	53	67	66	65	29	0	0	0	0	0	0	1	0	0	0	0	1	1	1	1	1	53.67	62	47.25
1	original	154	male	1990	french	13	77	58	57	10	44	55	55	13	44	58	1	46	1	34.125	56	31	57	46	63	0	0	0	0	1	0	1	1	1	1	1	1	1	1	1	1	37.83	44.4	34.13
8	original	53	male	1990	french	41	55	22	61	17	67	69	57	50	57	67	72	56	34	57.75	72	40	46	68	46	0	0	0	1	0	0	1	1	1	1	0	1	1	1	1	1	46.67	61.07	57.75
5	original	55	male	1990	french	0	82	71	74	1	74	64	57	16	74	58	2	56	1	41	60	72	39	61	73	0	1	0	1	1	0	0	1	1	1	1	1	1	1	1	1	43.17	51	41
9	original	150	male	1990	french	1	74	57	77	1	72	55	14	18	83	63	82	7	0	40.25	68	60	50	71	50	0	0	0	1	0	0	1	0	1	1	0	1	1	1	1	1	49.83	63.8	40.25
9	original	107	female	1983	english	8	65	62	36	21	63	32	37	34	79	57	90	33	33	49.375	37	30	34	64	9	0	0	1	1	0	1	1	0	1	0	0	1	1	1	1	1	42.67	47.87	49.38
3	original	170	female	1983	english	26	100	100	72	14	74	63	39	40	28	75	29	53	19	43.25	76	100	24	67	100	0	1	0	0	1	0	0	0	1	1	1	1	1	1	1	1	44.5	59.07	43.25
9	original	150	male	1988	portuguese	10	80	85	35	10	75	35	40	30	90	90	90	40	15	53.75	65	70	15	70	10	0	1	0	1	0	0	1	0	1	1	0	1	1	1	1	1	51.67	68	53.75
3	original	284	male	1988	portuguese	40	80	75	75	20	75	75	70	60	80	80	20	65	20	58.75	65	65	35	75	70	0	1	0	1	0	0	0	0	1	1	0	1	1	1	1	1	45	61	58.75
4	original	116	male	1988	portuguese	15	70	75	85	25	75	75	60	30	40	75	15	65	15	46.875	70	70	30	65	85	0	1	0	1	0	0	0	0	1	1	1	1	1	1	1	1	41.67	55.33	46.88
2	original	230	male	1988	portuguese	10	75	75	75	15	70	60	40	20	30	85	20	30	15	37.5	35	85	20	65	85	0	1	0	0	0	0	0	1	1	1	1	1	1	1	1	1	36.67	46	37.5
6	original	143	male	1988	portuguese	50	75	75	80	30	80	80	40	65	60	65	80	25	25	55	75	70	35	80	80	0	1	0	1	0	0	1	0	1	1	0	1	1	1	1	1	46.67	65.33	55
4	original	105	female	1983	english	4	93	81	91	4	82	32	39	34	39	60	29	71	24	41	61	97	67	59	57	0	1	0	0	1	0	0	0	1	0	1	1	1	1	1	1	54.5	69.93	41
2	original	170	female	1983	english	19	76	80	77	77	80	60	23	35	94	76	20	54	28	48.75	69	29	57	72	53	0	0	0	0	0	1	1	1	0	0	0	1	1	1	1	1	45.67	60.8	48.75
6	original	103	female	1983	english	28	73	72	76	38	71	71	62	71	61	83	83	62	21	64.25	71	28	39	69	41	0	0	0	0	0	1	1	1	0	0	0	1	1	1	1	1	44.33	57.6	64.25
9	original	150	female	1983	italian	28	12	60	74	0	68	58	97	33	77	100	100	19	9	61.625	61	60	60	73	25	0	0	0	0	0	0	1	1	1	0	1	1	1	1	1	1	54.83	65.93	61.63
3	original	152	female	1983	italian	0	57	53	63	66	63	82	68	4	66	59	1	56	0	42	60	1	57	70	71	0	0	0	1	1	1	1	1	1	1	1	1	1	1	1	1	36.17	48	42
4	original	161	female	1983	italian	0	58	53	69	6	66	68	57	0	79	66	0	55	0	40.625	64	5	35	65	73	0	0	0	1	1	0	1	1	1	1	1	1	1	1	1	1	32.67	42.13	40.63
2	original	87	female	1983	italian	0	100	18	62	0	67	50	33	0	60	64	0	32	0	29.875	34	5	61	60	67	0	0	1	1	1	1	1	1	1	1	1	1	1	1	1	1	32.17	44.07	29.88
6	original	122	female	1983	italian	0	13	0	69	10	68	54	0	0	100	19	100	3	0	34.5	59	5	39	54	64	0	0	0	0	1	0	1	1	1	1	1	1	1	1	1	1	32.17	41.8	34.5
7	original	255	male	1992	portuguese	55	15	30	40	30	25	75	70	5	20	95	5	10	10	36.25	70	65	50	70	10	0	0	0	0	0	0	0	1	1	0	0	1	1	1	1	1	57.5	69	36.25
1	original	324	male	1992	portuguese	25	40	30	90	15	65	60	75	30	100	98	0	95	10	58.5	60	30	25	40	60	0	0	0	1	0	1	0	1	0	1	1	1	1	1	1	1	32.5	41	58.5
3	original	90	male	1990	french	1	77	79	71	6	63	42	34	1	31	42	1	4	1	19.5	25	7	1	30	67	0	0	0	0	1	0	1	1	1	1	1	1	1	1	1	1	16	24.67	19.5
4	original	75	male	1990	french	1	76	65	67	2	61	64	17	2	58	62	1	16	1	27.625	28	8	4	18	66	0	0	0	0	1	0	1	1	1	1	1	1	1	1	1	1	15.33	23.73	27.63
2	original	158	male	1990	french	66	75	57	61	10	59	37	2	43	55	44	1	6	1	23.625	31	3	11	13	64	0	0	0	1	1	0	1	1	1	1	1	1	1	1	1	1	15.67	22.8	23.63
6	original	129	male	1990	french	57	78	67	76	2	74	83	1	4	81	66	87	2	2	40.75	58	8	13	64	64	0	0	0	0	0	0	1	1	1	1	0	1	1	1	1	1	29.83	45.53	40.75
8	original	35	male	1992	portuguese	30	70	65	95	15	60	85	30	25	75	100	35	60	15	53.125	40	45	20	95	80	0	0	0	1	0	1	1	1	0	1	1	1	1	1	1	1	36.67	42	53.13
5	original	98	male	1992	portuguese	5	60	30	85	10	60	90	95	30	100	100	0	100	10	65.625	35	60	55	60	80	0	0	0	0	1	1	1	1	1	1	1	1	1	1	1	1	38.33	39.33	65.63
9	original	150	male	1992	portuguese	10	70	20	100	10	40	95	100	20	100	10	100	90	10	65.625	95	60	10	95	10	0	0	1	0	0	0	1	0	0	1	0	1	1	1	1	1	58.33	70.33	65.63
7	original	131	female	1975	italian	57	68	68	84	68	26	74	75	68	32	67	33	32	1	47.75	67	56	68	68	80	0	0	0	1	0	0	1	1	1	1	0	1	1	1	1	1	46.5	56.53	47.75
1	original	209	female	1975	italian	0	32	15	83	0	10	67	19	0	26	69	19	32	0	29	41	67	28	41	99	0	1	1	0	1	0	0	0	1	0	0	1	1	1	1	1	29.67	41.73	29
8	original	43	female	1975	italian	0	10	68	84	0	82	83	2	0	0	95	91	1	0	34	83	80	14	90	84	0	0	0	0	1	0	1	0	1	1	0	1	1	1	1	1	47.17	66.27	34
5	original	85	female	1975	italian	0	70	73	77	0	78	69	68	33	67	68	1	0	0	38.25	68	26	14	74	75	0	0	0	1	0	0	1	1	1	1	0	1	1	1	1	1	34.5	52.2	38.25
9	original	142	female	1975	italian	95	70	20	80	0	85	93	0	21	80	80	81	8	6	46.125	63	64	89	89	16	0	1	1	1	1	1	1	0	0	0	0	1	1	1	1	1	64.83	81.6	46.13
3	original	145	female	1975	italian	0	80	79	80	68	75	76	18	18	18	80	0	61	0	33.875	68	28	1	82	88	0	0	0	1	1	0	1	1	1	1	1	1	1	1	1	1	31.83	43.27	33.88
4	original	330	female	1975	italian	15	74	81	81	83	82	81	81	19	77	77	0	21	68	53	69	71	15	81	82	0	0	0	1	1	0	1	1	1	1	1	1	1	1	1	1	42.33	51.87	53
2	original	70	female	1975	italian	0	76	76	80	0	82	68	0	0	79	32	0	0	0	22.375	80	32	1	83	68	0	0	0	1	1	0	1	1	1	1	0	1	1	1	1	1	38	56.53	22.38
6	original	134	female	1975	italian	0	10	32	90	2	93	73	74	0	88	68	100	0	0	50.375	84	68	32	84	89	0	1	0	1	1	0	1	0	1	1	0	1	1	1	1	1	46.5	61.67	50.38
7	original	309	female	1986	italian	0	0	88	84	0	45	85	10	0	75	50	32	50	0	37.75	82	50	45	60	1	0	0	0	1	0	1	1	1	1	1	0	1	1	1	1	1	56	71	37.75
1	original	430	female	1986	italian	0	15	25	100	0	45	50	42	28	66	75	0	60	0	40.125	56	45	65	70	90	0	0	0	0	0	1	1	1	1	0	1	1	1	1	1	1	41	50.67	40.13
8	original	67	female	1986	italian	0	35	0	80	0	60	40	30	0	0	75	0	40	0	23.125	60	45	1	50	95	0	1	0	1	1	0	0	0	0	0	1	1	1	1	1	1	26.83	30.87	23.13
5	original	120	female	1986	italian	0	50	40	75	0	60	60	45	0	20	65	0	50	0	30	50	75	20	55	95	0	0	0	1	1	0	0	1	0	0	1	1	1	1	1	1	34.17	37.67	30
9	original	150	female	1986	italian	0	55	88	100	0	60	60	15	0	100	40	100	20	0	41.875	75	70	35	76	1	0	0	0	1	0	1	1	1	1	1	0	1	1	1	1	1	59.17	74.47	41.88
3	original	170	female	1986	italian	0	65	60	85	0	60	45	45	0	40	60	0	40	0	28.75	50	35	10	50	100	0	0	0	0	0	0	1	1	1	1	0	1	1	1	1	1	24.17	35.33	28.75
4	original	133	female	1986	italian	0	90	70	100	0	60	50	40	0	50	50	0	40	0	28.75	40	30	20	45	100	0	0	0	1	1	1	1	1	0	1	0	1	1	1	1	1	22.5	26	28.75
2	original	262	female	1986	italian	0	60	81	43	0	60	40	35	0	65	56	0	25	0	27.625	60	30	40	78	70	0	0	0	1	0	0	1	1	1	1	0	1	1	1	1	1	39.67	54.67	27.63
6	original	200	female	1986	italian	10	50	75	85	0	60	60	40	0	70	30	80	0	0	35	55	40	35	65	85	0	0	0	1	0	1	1	1	1	1	0	1	1	1	1	1	35	46.67	35
